# Supplementary material for: (2E)-1-(4,4′′-Difluoro-5′-meth­oxy-1,1′:3′,1′′-terphenyl-4′-yl)-3-[4-(methyl­sulfan­yl)phen­yl]prop-2-en-1-one
Source: Acta Crystallogr Sect E Struct Rep Online. 2012 Jul 7;68(Pt 8):o2378. doi: 10.1107/S1600536812030139 (PMC3414306; doi:10.1107/S1600536812030139)
Supplement: Supplementary file 1 [file e-68-o2378-sup1.cif]

##############################################################################
#                                                                            #
# This CIF contains the data in a paper accepted for publication in          #
# Acta Crystallographica Section E. It conforms to the requirements of       #
# Notes for Authors for Acta Crystallographica Section E, and has been       #
# peer reviewed under the auspices of the IUCr Commission on Journals.       #
#                                                                            #
# Full details of the Crystallographic Information File format               #
# are given in the paper "The Crystallographic Information File (CIF):       #
# a New Standard Archive File for Crystallography" by S. R. Hall, F. H.      #
# Allen and I. D. Brown [Acta Cryst. (1991), A47, 655-685].                  #
#                                                                            #
# The current version of the core CIF dictionary is obtainable from          #
# ftp://ftp.iucr.org/pub/cif_core.dic.                                       #
#                                                                            #
# Software is freely available for graphical display of the structure(s)     #
# in this CIF. For information consult the CIF software page                 #
# http://www.iucr.org/resources/cif/software.                                #
#                                                                            #
# This file may be used for bona fide research purposes within the           #
# scientific community so long as proper attribution is given to the journal # 
# article from which it was obtained.                                        #
#                                                                            #
##############################################################################
data_I
_audit_creation_method     SHELXL-97
_chemical_name_systematic
;
(2<i>E</i>)-1-(4,4''-Difluoro-5'-methoxy-1,1':3',1''-terphenyl-4'-yl)-3-
[4-(methylsulfanyl)phenyl]prop-2-en-1-one
;
_chemical_name_common     ?
_chemical_formula_moiety     'C29 H22 F2 O2 S'
_chemical_formula_sum     'C29 H22 F2 O2 S'
_chemical_formula_iupac     'C29 H22 F2 O2 S'
_chemical_formula_weight     472.53
_chemical_melting_point     ?
_symmetry_cell_setting     triclinic
_symmetry_space_group_name_H-M     'P -1'
_symmetry_space_group_name_Hall     '-P 1'
loop_
    _symmetry_equiv_pos_as_xyz
    'x, y, z'
    '-x, -y, -z'
_cell_length_a     6.9341(3)
_cell_length_b     11.4440(4)
_cell_length_c     15.4719(5)
_cell_angle_alpha     89.611(3)
_cell_angle_beta     84.738(3)
_cell_angle_gamma     74.981(3)
_cell_volume     1180.63(8)
_cell_formula_units_Z     2
_cell_measurement_reflns_used     6989
_cell_measurement_theta_min     3.43
_cell_measurement_theta_max     28.96
_cell_measurement_temperature     293(2)
_exptl_crystal_description     block
_exptl_crystal_colour     colourless
_exptl_crystal_size_max     0.3
_exptl_crystal_size_mid     0.2
_exptl_crystal_size_min     0.1
_exptl_crystal_density_diffrn     1.329
_exptl_crystal_density_meas     ?
_exptl_crystal_density_method     'not measured'
_exptl_crystal_F_000     492
_exptl_absorpt_coefficient_mu     0.177
_exptl_absorpt_correction_type     multi-scan
_exptl_absorpt_process_details     '(CrysAlis PRO; Oxford Diffraction, 2010)'
_exptl_absorpt_correction_T_min     0.743
_exptl_absorpt_correction_T_max     1.000
_exptl_special_details
;
<i>CrysAlis PRO</i>, Oxford Diffraction Ltd., Version 1.171.34.40 (release
27--08-2010 CrysAlis171. NET) (compiled Aug 27 2010,11:50:40) Empirical
absorption correction using spherical harmonics, implemented in SCALE3 ABSPACK
scaling algorithm.
;
_diffrn_ambient_temperature     293(2)
_diffrn_radiation_type     MoK\a
_diffrn_radiation_wavelength     0.71073
_diffrn_radiation_source     'fine-focus sealed tube'
_diffrn_radiation_monochromator     graphite
_diffrn_measurement_device_type     'Oxford Diffraction Xcalibur Sapphire3'
_diffrn_measurement_method     'omega scans'
_diffrn_detector_area_resol_mean     16.1049
_diffrn_reflns_number     17866
_diffrn_reflns_av_R_equivalents     0.0439
_diffrn_reflns_av_sigmaI/netI     0.0536
_diffrn_reflns_theta_min     3.44
_diffrn_reflns_theta_max     26.00
_diffrn_reflns_theta_full     26.00
_diffrn_measured_fraction_theta_max     0.998
_diffrn_measured_fraction_theta_full     0.998
_diffrn_reflns_limit_h_min     -8
_diffrn_reflns_limit_h_max     8
_diffrn_reflns_limit_k_min     -14
_diffrn_reflns_limit_k_max     14
_diffrn_reflns_limit_l_min     -19
_diffrn_reflns_limit_l_max     18
_diffrn_standards_number     0
_diffrn_standards_interval_count     0
_diffrn_standards_interval_time     0
_diffrn_standards_decay_%     0
_refine_special_details
;
Refinement of <i>F</i>^2^ against ALL reflections. The weighted <i>R</i>-factor
<i>wR</i> and goodness of fit <i>S</i> are based on <i>F</i>^2^, conventional
<i>R</i>-factors <i>R</i> are based on <i>F</i>, with <i>F</i> set to zero for
negative <i>F</i>^2^. The threshold expression of <i>F</i>^2^ >
\s(<i>F</i>^2^) is used only for calculating <i>R</i>-factors(gt) <i>etc</i>.
and is not relevant to the choice of reflections for refinement.
<i>R</i>-factors based on <i>F</i>^2^ are statistically about twice as large
as those based on <i>F</i>, and <i>R</i>- factors based on ALL data will be
even larger.
;
_reflns_number_total     4637
_reflns_number_gt     2891
_reflns_threshold_expression     I>2\s(I)
_refine_ls_structure_factor_coef     Fsqd
_refine_ls_matrix_type     full
_refine_ls_R_factor_all     0.0895
_refine_ls_R_factor_gt     0.0522
_refine_ls_wR_factor_gt     0.1190
_refine_ls_wR_factor_ref     0.1422
_refine_ls_goodness_of_fit_ref     1.057
_refine_ls_restrained_S_all     1.057
_refine_ls_number_reflns     4637
_refine_ls_number_parameters     309
_refine_ls_number_restraints     0
_refine_ls_hydrogen_treatment     constr
_refine_ls_weighting_scheme     calc
_refine_ls_weighting_details
         'calc w=1/[\s^2^(Fo^2^)+(0.0500P)^2^+0.1774P] where P=(Fo^2^+2Fc^2^)/3'
_atom_sites_solution_hydrogens     geom
_atom_sites_solution_primary     direct
_atom_sites_solution_secondary     difmap
_refine_ls_shift/su_max     0.001
_refine_ls_shift/su_mean     0.000
_refine_diff_density_max     0.287
_refine_diff_density_min     -0.286
_refine_ls_extinction_method     none
_refine_ls_extinction_coef     ?
loop_
    _atom_type_symbol
    _atom_type_description
    _atom_type_scat_dispersion_real
    _atom_type_scat_dispersion_imag
    _atom_type_scat_source
    'C' 'C' 0.0033 0.0016
                         'International Tables Vol C Tables 4.2.6.8 and 6.1.1.4'
    'H' 'H' 0.0000 0.0000
                         'International Tables Vol C Tables 4.2.6.8 and 6.1.1.4'
    'O' 'O' 0.0106 0.0060
                         'International Tables Vol C Tables 4.2.6.8 and 6.1.1.4'
    'F' 'F' 0.0171 0.0103
                         'International Tables Vol C Tables 4.2.6.8 and 6.1.1.4'
    'S' 'S' 0.1246 0.1234
                         'International Tables Vol C Tables 4.2.6.8 and 6.1.1.4'
_computing_data_collection     'CrysAlis PRO (Oxford Diffraction, 2010)'
_computing_cell_refinement     'CrysAlis PRO (Oxford Diffraction, 2010)'
_computing_data_reduction     'CrysAlis PRO (Oxford Diffraction, 2010)'
_computing_structure_solution     'SHELXS97 (Sheldrick, 2008)'
_computing_structure_refinement     'SHELXL97 (Sheldrick, 2008)'
_computing_molecular_graphics     'ORTEP-3 (Farrugia, 1997)'
_computing_publication_material     'PLATON (Spek, 2009)'
loop_
    _atom_site_type_symbol
    _atom_site_label
    _atom_site_fract_x
    _atom_site_fract_y
    _atom_site_fract_z
    _atom_site_U_iso_or_equiv
    _atom_site_adp_type
    _atom_site_calc_flag
    _atom_site_refinement_flags
    _atom_site_occupancy
    _atom_site_symmetry_multiplicity
    _atom_site_disorder_assembly
    _atom_site_disorder_group
    S S1 -0.40890(12) 0.64035(8) 0.44889(6) 0.0889(3) Uani d . 1 1 . .
    O O1 0.7122(3) 0.17723(16) 0.18542(13) 0.0650(5) Uani d . 1 1 . .
    O O2 0.3175(2) 0.07240(15) 0.09901(11) 0.0553(5) Uani d . 1 1 . .
    F F1 0.8319(2) -0.69853(13) -0.03117(11) 0.0751(5) Uani d . 1 1 . .
    F F2 1.3029(2) -0.00661(17) 0.42397(11) 0.0909(6) Uani d . 1 1 . .
    C C1 0.5711(3) 0.1332(2) 0.20122(15) 0.0442(6) Uani d . 1 1 . .
    C C2 0.3756(3) 0.2042(2) 0.24325(15) 0.0480(6) Uani d . 1 1 . .
    H H2 0.2724 0.1664 0.2544 0.058 Uiso calc R 1 1 . .
    C C3 0.3434(4) 0.3184(2) 0.26524(16) 0.0530(6) Uani d . 1 1 . .
    H H3 0.4496 0.3532 0.2521 0.064 Uiso calc R 1 1 . .
    C C4 0.5921(3) 0.00322(19) 0.17939(14) 0.0372(5) Uani d . 1 1 . .
    C C5 0.4622(3) -0.0251(2) 0.12300(14) 0.0399(5) Uani d . 1 1 . .
    C C6 0.4896(3) -0.1416(2) 0.09174(14) 0.0395(5) Uani d . 1 1 . .
    H H6 0.4048 -0.1577 0.0528 0.047 Uiso calc R 1 1 . .
    C C7 0.6436(3) -0.2346(2) 0.11840(14) 0.0380(5) Uani d . 1 1 . .
    C C8 0.7656(3) -0.2085(2) 0.17810(14) 0.0399(5) Uani d . 1 1 . .
    H H8 0.8633 -0.2714 0.1989 0.048 Uiso calc R 1 1 . .
    C C9 0.7460(3) -0.0909(2) 0.20762(14) 0.0375(5) Uani d . 1 1 . .
    C C10 0.6860(3) -0.3577(2) 0.08015(15) 0.0397(5) Uani d . 1 1 . .
    C C11 0.7337(3) -0.4601(2) 0.13080(17) 0.0497(6) Uani d . 1 1 . .
    H H11 0.7335 -0.4513 0.1905 0.060 Uiso calc R 1 1 . .
    C C12 0.7817(3) -0.5751(2) 0.0935(2) 0.0566(7) Uani d . 1 1 . .
    H H12 0.8123 -0.6435 0.1276 0.068 Uiso calc R 1 1 . .
    C C13 0.7829(3) -0.5854(2) 0.00604(19) 0.0508(7) Uani d . 1 1 . .
    C C14 0.7387(3) -0.4878(2) -0.04658(17) 0.0508(6) Uani d . 1 1 . .
    H H14 0.7423 -0.4979 -0.1064 0.061 Uiso calc R 1 1 . .
    C C15 0.6882(3) -0.3735(2) -0.00880(16) 0.0450(6) Uani d . 1 1 . .
    H H15 0.6552 -0.3060 -0.0436 0.054 Uiso calc R 1 1 . .
    C C16 0.8901(3) -0.0692(2) 0.26791(14) 0.0403(5) Uani d . 1 1 . .
    C C17 1.0920(3) -0.1319(2) 0.25431(16) 0.0468(6) Uani d . 1 1 . .
    H H17 1.1337 -0.1881 0.2088 0.056 Uiso calc R 1 1 . .
    C C18 1.2309(4) -0.1124(2) 0.30686(17) 0.0551(7) Uani d . 1 1 . .
    H H18 1.3654 -0.1544 0.2974 0.066 Uiso calc R 1 1 . .
    C C19 1.1654(4) -0.0298(3) 0.37315(18) 0.0591(7) Uani d . 1 1 . .
    C C20 0.9699(4) 0.0323(3) 0.38994(17) 0.0588(7) Uani d . 1 1 . .
    H H20 0.9303 0.0883 0.4356 0.071 Uiso calc R 1 1 . .
    C C21 0.8313(4) 0.0105(2) 0.33757(16) 0.0502(6) Uani d . 1 1 . .
    H H21 0.6964 0.0501 0.3495 0.060 Uiso calc R 1 1 . .
    C C22 0.1589(4) 0.3980(2) 0.30834(16) 0.0508(6) Uani d . 1 1 . .
    C C23 -0.0195(4) 0.3617(2) 0.32391(18) 0.0600(7) Uani d . 1 1 . .
    H H23 -0.0242 0.2856 0.3051 0.072 Uiso calc R 1 1 . .
    C C24 -0.1874(4) 0.4378(3) 0.36682(18) 0.0637(8) Uani d . 1 1 . .
    H H24 -0.3044 0.4124 0.3764 0.076 Uiso calc R 1 1 . .
    C C25 -0.1853(4) 0.5513(2) 0.39591(17) 0.0582(7) Uani d . 1 1 . .
    C C26 -0.0107(4) 0.5880(3) 0.3797(2) 0.0715(8) Uani d . 1 1 . .
    H H26 -0.0070 0.6646 0.3979 0.086 Uiso calc R 1 1 . .
    C C27 0.1582(4) 0.5120(2) 0.3369(2) 0.0682(8) Uani d . 1 1 . .
    H H27 0.2743 0.5383 0.3270 0.082 Uiso calc R 1 1 . .
    C C28 -0.3394(5) 0.7674(3) 0.4870(2) 0.0957(11) Uani d . 1 1 . .
    H H28A -0.2290 0.7409 0.5218 0.144 Uiso calc R 1 1 . .
    H H28B -0.4512 0.8188 0.5213 0.144 Uiso calc R 1 1 . .
    H H28C -0.3002 0.8116 0.4384 0.144 Uiso calc R 1 1 . .
    C C29 0.1591(3) 0.0508(2) 0.05390(17) 0.0576(7) Uani d . 1 1 . .
    H H29A 0.2128 0.0144 -0.0018 0.086 Uiso calc R 1 1 . .
    H H29B 0.0621 0.1261 0.0463 0.086 Uiso calc R 1 1 . .
    H H29C 0.0959 -0.0027 0.0870 0.086 Uiso calc R 1 1 . .
loop_
    _atom_site_aniso_label
    _atom_site_aniso_U_11
    _atom_site_aniso_U_22
    _atom_site_aniso_U_33
    _atom_site_aniso_U_12
    _atom_site_aniso_U_13
    _atom_site_aniso_U_23
    S1 0.0759(6) 0.0692(6) 0.1064(7) 0.0019(4) 0.0114(5) -0.0202(5)
    O1 0.0592(11) 0.0438(11) 0.0934(14) -0.0207(9) 0.0062(10) 0.0036(10)
    O2 0.0536(10) 0.0405(10) 0.0678(12) 0.0007(8) -0.0225(8) -0.0004(9)
    F1 0.0679(10) 0.0393(9) 0.1142(14) -0.0066(7) -0.0084(9) -0.0239(9)
    F2 0.0848(12) 0.1172(16) 0.0862(13) -0.0433(11) -0.0390(10) -0.0052(11)
    C1 0.0496(14) 0.0346(14) 0.0472(14) -0.0087(11) -0.0048(11) 0.0046(11)
    C2 0.0528(14) 0.0345(14) 0.0549(15) -0.0090(11) -0.0030(11) 0.0009(12)
    C3 0.0559(15) 0.0407(15) 0.0605(17) -0.0097(12) -0.0042(12) -0.0028(13)
    C4 0.0384(12) 0.0306(12) 0.0412(13) -0.0082(9) 0.0016(9) -0.0017(10)
    C5 0.0348(11) 0.0359(13) 0.0457(14) -0.0037(10) -0.0034(10) 0.0025(11)
    C6 0.0364(12) 0.0385(14) 0.0431(13) -0.0082(10) -0.0059(10) 0.0010(11)
    C7 0.0358(12) 0.0339(13) 0.0438(13) -0.0090(9) -0.0010(9) 0.0009(10)
    C8 0.0375(12) 0.0317(13) 0.0478(14) -0.0035(9) -0.0064(10) 0.0022(11)
    C9 0.0349(11) 0.0361(13) 0.0403(13) -0.0083(9) 0.0010(9) 0.0004(10)
    C10 0.0312(11) 0.0338(13) 0.0546(15) -0.0082(9) -0.0066(10) -0.0004(11)
    C11 0.0509(14) 0.0405(15) 0.0583(16) -0.0124(11) -0.0060(11) 0.0016(13)
    C12 0.0520(15) 0.0340(15) 0.084(2) -0.0098(11) -0.0099(13) 0.0075(14)
    C13 0.0366(13) 0.0338(14) 0.081(2) -0.0063(10) -0.0062(12) -0.0131(14)
    C14 0.0450(14) 0.0481(16) 0.0590(16) -0.0112(11) -0.0055(11) -0.0122(13)
    C15 0.0420(13) 0.0377(14) 0.0559(16) -0.0096(10) -0.0097(11) 0.0001(12)
    C16 0.0423(12) 0.0379(13) 0.0424(13) -0.0138(10) -0.0034(10) 0.0026(11)
    C17 0.0427(13) 0.0485(15) 0.0499(15) -0.0131(11) -0.0036(10) -0.0011(12)
    C18 0.0433(14) 0.0634(18) 0.0608(17) -0.0160(12) -0.0108(12) 0.0088(14)
    C19 0.0631(17) 0.068(2) 0.0560(17) -0.0301(15) -0.0213(13) 0.0079(15)
    C20 0.0731(18) 0.0593(18) 0.0465(15) -0.0198(14) -0.0109(13) -0.0065(13)
    C21 0.0500(14) 0.0500(16) 0.0493(15) -0.0111(11) -0.0033(11) -0.0011(12)
    C22 0.0557(15) 0.0361(15) 0.0570(16) -0.0041(11) -0.0084(12) -0.0019(12)
    C23 0.0672(17) 0.0413(16) 0.0694(19) -0.0096(13) -0.0077(14) -0.0066(14)
    C24 0.0596(16) 0.0539(18) 0.074(2) -0.0105(14) -0.0006(14) -0.0030(15)
    C25 0.0642(17) 0.0488(17) 0.0535(17) -0.0005(13) -0.0042(12) -0.0051(13)
    C26 0.078(2) 0.0461(18) 0.087(2) -0.0097(15) -0.0068(16) -0.0193(16)
    C27 0.0633(17) 0.0477(17) 0.091(2) -0.0124(14) 0.0013(15) -0.0157(16)
    C28 0.117(3) 0.065(2) 0.090(3) -0.0009(19) 0.004(2) -0.020(2)
    C29 0.0407(13) 0.0608(18) 0.0663(18) -0.0009(12) -0.0153(12) 0.0047(14)
_geom_special_details
;
All e.s.d.'s (except the e.s.d. in the dihedral angle between two l.s. planes)
are estimated using the full covariance matrix. The cell e.s.d.'s are taken
into account individually in the estimation of e.s.d.'s in distances, angles
and torsion angles; correlations between e.s.d.'s in cell parameters are only
used when they are defined by crystal symmetry. An approximate (isotropic)
treatment of cell e.s.d.'s is used for estimating e.s.d.'s involving l.s.
planes.
;
loop_
    _geom_bond_atom_site_label_1
    _geom_bond_atom_site_label_2
    _geom_bond_site_symmetry_2
    _geom_bond_distance
    _geom_bond_publ_flag
    S1 C25 . 1.753(3) ?
    S1 C28 . 1.767(3) ?
    O1 C1 . 1.217(3) ?
    O2 C5 . 1.368(3) ?
    O2 C29 . 1.428(3) ?
    F1 C13 . 1.367(3) ?
    F2 C19 . 1.367(3) ?
    C1 C2 . 1.482(3) ?
    C1 C4 . 1.494(3) ?
    C2 C3 . 1.310(3) ?
    C2 H2 . 0.9300 ?
    C3 C22 . 1.470(3) ?
    C3 H3 . 0.9300 ?
    C4 C9 . 1.404(3) ?
    C4 C5 . 1.406(3) ?
    C5 C6 . 1.381(3) ?
    C6 C7 . 1.389(3) ?
    C6 H6 . 0.9300 ?
    C7 C8 . 1.392(3) ?
    C7 C10 . 1.479(3) ?
    C8 C9 . 1.393(3) ?
    C8 H8 . 0.9300 ?
    C9 C16 . 1.494(3) ?
    C10 C15 . 1.387(3) ?
    C10 C11 . 1.389(3) ?
    C11 C12 . 1.387(3) ?
    C11 H11 . 0.9300 ?
    C12 C13 . 1.358(4) ?
    C12 H12 . 0.9300 ?
    C13 C14 . 1.364(3) ?
    C14 C15 . 1.382(3) ?
    C14 H14 . 0.9300 ?
    C15 H15 . 0.9300 ?
    C16 C21 . 1.378(3) ?
    C16 C17 . 1.395(3) ?
    C17 C18 . 1.377(3) ?
    C17 H17 . 0.9300 ?
    C18 C19 . 1.363(4) ?
    C18 H18 . 0.9300 ?
    C19 C20 . 1.360(4) ?
    C20 C21 . 1.383(3) ?
    C20 H20 . 0.9300 ?
    C21 H21 . 0.9300 ?
    C22 C27 . 1.378(3) ?
    C22 C23 . 1.404(3) ?
    C23 C24 . 1.377(3) ?
    C23 H23 . 0.9300 ?
    C24 C25 . 1.381(4) ?
    C24 H24 . 0.9300 ?
    C25 C26 . 1.382(4) ?
    C26 C27 . 1.380(4) ?
    C26 H26 . 0.9300 ?
    C27 H27 . 0.9300 ?
    C28 H28A . 0.9600 ?
    C28 H28B . 0.9600 ?
    C28 H28C . 0.9600 ?
    C29 H29A . 0.9600 ?
    C29 H29B . 0.9600 ?
    C29 H29C . 0.9600 ?
loop_
    _geom_angle_atom_site_label_1
    _geom_angle_atom_site_label_2
    _geom_angle_atom_site_label_3
    _geom_angle_site_symmetry_1
    _geom_angle_site_symmetry_3
    _geom_angle
    _geom_angle_publ_flag
    C25 S1 C28 . . 103.53(15) ?
    C5 O2 C29 . . 118.40(19) ?
    O1 C1 C2 . . 122.0(2) ?
    O1 C1 C4 . . 120.2(2) ?
    C2 C1 C4 . . 117.7(2) ?
    C3 C2 C1 . . 122.1(2) ?
    C3 C2 H2 . . 118.9 ?
    C1 C2 H2 . . 118.9 ?
    C2 C3 C22 . . 127.5(2) ?
    C2 C3 H3 . . 116.2 ?
    C22 C3 H3 . . 116.2 ?
    C9 C4 C5 . . 118.7(2) ?
    C9 C4 C1 . . 122.53(19) ?
    C5 C4 C1 . . 118.6(2) ?
    O2 C5 C6 . . 124.1(2) ?
    O2 C5 C4 . . 114.4(2) ?
    C6 C5 C4 . . 121.4(2) ?
    C5 C6 C7 . . 120.0(2) ?
    C5 C6 H6 . . 120.0 ?
    C7 C6 H6 . . 120.0 ?
    C6 C7 C8 . . 118.8(2) ?
    C6 C7 C10 . . 120.8(2) ?
    C8 C7 C10 . . 120.2(2) ?
    C7 C8 C9 . . 122.0(2) ?
    C7 C8 H8 . . 119.0 ?
    C9 C8 H8 . . 119.0 ?
    C8 C9 C4 . . 118.9(2) ?
    C8 C9 C16 . . 118.8(2) ?
    C4 C9 C16 . . 122.3(2) ?
    C15 C10 C11 . . 118.3(2) ?
    C15 C10 C7 . . 120.1(2) ?
    C11 C10 C7 . . 121.5(2) ?
    C12 C11 C10 . . 120.9(2) ?
    C12 C11 H11 . . 119.5 ?
    C10 C11 H11 . . 119.5 ?
    C13 C12 C11 . . 118.4(3) ?
    C13 C12 H12 . . 120.8 ?
    C11 C12 H12 . . 120.8 ?
    C12 C13 C14 . . 122.9(2) ?
    C12 C13 F1 . . 118.7(2) ?
    C14 C13 F1 . . 118.4(2) ?
    C13 C14 C15 . . 118.3(2) ?
    C13 C14 H14 . . 120.9 ?
    C15 C14 H14 . . 120.9 ?
    C14 C15 C10 . . 121.2(2) ?
    C14 C15 H15 . . 119.4 ?
    C10 C15 H15 . . 119.4 ?
    C21 C16 C17 . . 118.1(2) ?
    C21 C16 C9 . . 122.5(2) ?
    C17 C16 C9 . . 119.5(2) ?
    C18 C17 C16 . . 121.4(2) ?
    C18 C17 H17 . . 119.3 ?
    C16 C17 H17 . . 119.3 ?
    C19 C18 C17 . . 118.0(2) ?
    C19 C18 H18 . . 121.0 ?
    C17 C18 H18 . . 121.0 ?
    C20 C19 C18 . . 122.9(2) ?
    C20 C19 F2 . . 118.5(3) ?
    C18 C19 F2 . . 118.5(2) ?
    C19 C20 C21 . . 118.5(2) ?
    C19 C20 H20 . . 120.7 ?
    C21 C20 H20 . . 120.7 ?
    C16 C21 C20 . . 121.0(2) ?
    C16 C21 H21 . . 119.5 ?
    C20 C21 H21 . . 119.5 ?
    C27 C22 C23 . . 117.6(2) ?
    C27 C22 C3 . . 120.0(2) ?
    C23 C22 C3 . . 122.4(2) ?
    C24 C23 C22 . . 120.6(2) ?
    C24 C23 H23 . . 119.7 ?
    C22 C23 H23 . . 119.7 ?
    C23 C24 C25 . . 121.2(3) ?
    C23 C24 H24 . . 119.4 ?
    C25 C24 H24 . . 119.4 ?
    C24 C25 C26 . . 118.4(2) ?
    C24 C25 S1 . . 117.0(2) ?
    C26 C25 S1 . . 124.6(2) ?
    C27 C26 C25 . . 120.7(3) ?
    C27 C26 H26 . . 119.7 ?
    C25 C26 H26 . . 119.7 ?
    C22 C27 C26 . . 121.6(3) ?
    C22 C27 H27 . . 119.2 ?
    C26 C27 H27 . . 119.2 ?
    S1 C28 H28A . . 109.5 ?
    S1 C28 H28B . . 109.5 ?
    H28A C28 H28B . . 109.5 ?
    S1 C28 H28C . . 109.5 ?
    H28A C28 H28C . . 109.5 ?
    H28B C28 H28C . . 109.5 ?
    O2 C29 H29A . . 109.5 ?
    O2 C29 H29B . . 109.5 ?
    H29A C29 H29B . . 109.5 ?
    O2 C29 H29C . . 109.5 ?
    H29A C29 H29C . . 109.5 ?
    H29B C29 H29C . . 109.5 ?
loop_
    _geom_torsion_atom_site_label_1
    _geom_torsion_atom_site_label_2
    _geom_torsion_atom_site_label_3
    _geom_torsion_atom_site_label_4
    _geom_torsion_site_symmetry_1
    _geom_torsion_site_symmetry_2
    _geom_torsion_site_symmetry_3
    _geom_torsion_site_symmetry_4
    _geom_torsion
    _geom_torsion_publ_flag
    O1 C1 C2 C3 . . . . 0.4(4) ?
    C4 C1 C2 C3 . . . . 179.6(2) ?
    C1 C2 C3 C22 . . . . -178.9(2) ?
    O1 C1 C4 C9 . . . . 53.5(3) ?
    C2 C1 C4 C9 . . . . -125.7(2) ?
    O1 C1 C4 C5 . . . . -121.5(2) ?
    C2 C1 C4 C5 . . . . 59.3(3) ?
    C29 O2 C5 C6 . . . . 13.8(3) ?
    C29 O2 C5 C4 . . . . -169.76(19) ?
    C9 C4 C5 O2 . . . . -179.93(18) ?
    C1 C4 C5 O2 . . . . -4.7(3) ?
    C9 C4 C5 C6 . . . . -3.4(3) ?
    C1 C4 C5 C6 . . . . 171.84(19) ?
    O2 C5 C6 C7 . . . . 178.6(2) ?
    C4 C5 C6 C7 . . . . 2.4(3) ?
    C5 C6 C7 C8 . . . . 1.3(3) ?
    C5 C6 C7 C10 . . . . -174.82(19) ?
    C6 C7 C8 C9 . . . . -4.1(3) ?
    C10 C7 C8 C9 . . . . 172.08(19) ?
    C7 C8 C9 C4 . . . . 3.1(3) ?
    C7 C8 C9 C16 . . . . -176.63(19) ?
    C5 C4 C9 C8 . . . . 0.7(3) ?
    C1 C4 C9 C8 . . . . -174.35(19) ?
    C5 C4 C9 C16 . . . . -179.65(19) ?
    C1 C4 C9 C16 . . . . 5.3(3) ?
    C6 C7 C10 C15 . . . . 43.8(3) ?
    C8 C7 C10 C15 . . . . -132.3(2) ?
    C6 C7 C10 C11 . . . . -139.4(2) ?
    C8 C7 C10 C11 . . . . 44.6(3) ?
    C15 C10 C11 C12 . . . . -0.2(3) ?
    C7 C10 C11 C12 . . . . -177.2(2) ?
    C10 C11 C12 C13 . . . . 0.7(3) ?
    C11 C12 C13 C14 . . . . -0.2(4) ?
    C11 C12 C13 F1 . . . . 179.42(19) ?
    C12 C13 C14 C15 . . . . -0.7(3) ?
    F1 C13 C14 C15 . . . . 179.68(18) ?
    C13 C14 C15 C10 . . . . 1.2(3) ?
    C11 C10 C15 C14 . . . . -0.7(3) ?
    C7 C10 C15 C14 . . . . 176.28(19) ?
    C8 C9 C16 C21 . . . . -140.0(2) ?
    C4 C9 C16 C21 . . . . 40.3(3) ?
    C8 C9 C16 C17 . . . . 39.7(3) ?
    C4 C9 C16 C17 . . . . -140.0(2) ?
    C21 C16 C17 C18 . . . . -2.1(4) ?
    C9 C16 C17 C18 . . . . 178.2(2) ?
    C16 C17 C18 C19 . . . . 0.1(4) ?
    C17 C18 C19 C20 . . . . 0.9(4) ?
    C17 C18 C19 F2 . . . . -177.8(2) ?
    C18 C19 C20 C21 . . . . 0.2(4) ?
    F2 C19 C20 C21 . . . . 178.9(2) ?
    C17 C16 C21 C20 . . . . 3.2(4) ?
    C9 C16 C21 C20 . . . . -177.2(2) ?
    C19 C20 C21 C16 . . . . -2.3(4) ?
    C2 C3 C22 C27 . . . . 171.7(3) ?
    C2 C3 C22 C23 . . . . -6.8(4) ?
    C27 C22 C23 C24 . . . . -0.5(4) ?
    C3 C22 C23 C24 . . . . 178.1(2) ?
    C22 C23 C24 C25 . . . . -0.2(4) ?
    C23 C24 C25 C26 . . . . 1.0(4) ?
    C23 C24 C25 S1 . . . . 179.5(2) ?
    C28 S1 C25 C24 . . . . 173.2(2) ?
    C28 S1 C25 C26 . . . . -8.4(3) ?
    C24 C25 C26 C27 . . . . -1.1(4) ?
    S1 C25 C26 C27 . . . . -179.5(2) ?
    C23 C22 C27 C26 . . . . 0.4(4) ?
    C3 C22 C27 C26 . . . . -178.2(3) ?
    C25 C26 C27 C22 . . . . 0.4(5) ?
loop_
    _geom_hbond_atom_site_label_D
    _geom_hbond_atom_site_label_H
    _geom_hbond_atom_site_label_A
    _geom_hbond_site_symmetry_A
    _geom_hbond_distance_DH
    _geom_hbond_distance_HA
    _geom_hbond_distance_DA
    _geom_hbond_angle_DHA
    _geom_hbond_publ_flag
    C12 H12 O1 1_545 0.93 2.47 3.289(3) 147 yes
_iucr_refine_instructions_details
;
TITL RKBN9 in P-1
CELL  0.71073   6.9341  11.4440  15.4719   89.611   84.738   74.981
ZERR     2.00   0.0003   0.0004   0.0005    0.003    0.003    0.003
LATT   1
SFAC  C    H    O    F    S
UNIT  58   44   4    4    2
MERG   2
OMIT    -3.00  52.00
FMAP   2
PLAN   10
ACTA
BOND   $H
CONF
LIST   4
L.S.   3
WGHT    0.050000    0.177400
FVAR       6.53625
S1    5   -0.408902    0.640350    0.448888    11.00000    0.07592    0.06922 =
         0.10642   -0.02019    0.01142    0.00188
O1    3    0.712151    0.177225    0.185416    11.00000    0.05915    0.04382 =
         0.09342    0.00363    0.00616   -0.02073
O2    3    0.317499    0.072397    0.099006    11.00000    0.05356    0.04051 =
         0.06778   -0.00039   -0.02246    0.00074
F1    4    0.831864   -0.698529   -0.031170    11.00000    0.06791    0.03932 =
         0.11420   -0.02391   -0.00841   -0.00662
F2    4    1.302871   -0.006609    0.423966    11.00000    0.08484    0.11721 =
         0.08623   -0.00525   -0.03902   -0.04328
C1    1    0.571095    0.133162    0.201221    11.00000    0.04958    0.03460 =
         0.04724    0.00463   -0.00477   -0.00873
C2    1    0.375618    0.204189    0.243250    11.00000    0.05279    0.03455 =
         0.05488    0.00086   -0.00299   -0.00901
AFIX  43
H2    2    0.272436    0.166429    0.254377    11.00000   -1.20000
AFIX   0
C3    1    0.343407    0.318416    0.265242    11.00000    0.05594    0.04073 =
         0.06055   -0.00276   -0.00425   -0.00970
AFIX  43
H3    2    0.449593    0.353158    0.252056    11.00000   -1.20000
AFIX   0
C4    1    0.592111    0.003221    0.179387    11.00000    0.03842    0.03065 =
         0.04118   -0.00170    0.00156   -0.00816
C5    1    0.462248   -0.025104    0.122998    11.00000    0.03478    0.03593 =
         0.04570    0.00246   -0.00342   -0.00371
C6    1    0.489583   -0.141567    0.091736    11.00000    0.03641    0.03847 =
         0.04308    0.00097   -0.00594   -0.00821
AFIX  43
H6    2    0.404842   -0.157713    0.052806    11.00000   -1.20000
AFIX   0
C7    1    0.643572   -0.234614    0.118400    11.00000    0.03582    0.03393 =
         0.04375    0.00088   -0.00095   -0.00896
C8    1    0.765648   -0.208455    0.178098    11.00000    0.03752    0.03167 =
         0.04776    0.00216   -0.00640   -0.00352
AFIX  43
H8    2    0.863303   -0.271396    0.198893    11.00000   -1.20000
AFIX   0
C9    1    0.745959   -0.090887    0.207622    11.00000    0.03485    0.03609 =
         0.04027    0.00038    0.00096   -0.00831
C10   1    0.685985   -0.357734    0.080147    11.00000    0.03122    0.03383 =
         0.05458   -0.00041   -0.00656   -0.00822
C11   1    0.733720   -0.460056    0.130801    11.00000    0.05085    0.04046 =
         0.05831    0.00159   -0.00600   -0.01236
AFIX  43
H11   2    0.733509   -0.451336    0.190530    11.00000   -1.20000
AFIX   0
C12   1    0.781705   -0.575074    0.093514    11.00000    0.05196    0.03398 =
         0.08380    0.00746   -0.00991   -0.00983
AFIX  43
H12   2    0.812307   -0.643497    0.127589    11.00000   -1.20000
AFIX   0
C13   1    0.782926   -0.585375    0.006037    11.00000    0.03656    0.03384 =
         0.08073   -0.01307   -0.00615   -0.00632
C14   1    0.738652   -0.487814   -0.046584    11.00000    0.04503    0.04814 =
         0.05896   -0.01222   -0.00554   -0.01115
AFIX  43
H14   2    0.742291   -0.497918   -0.106356    11.00000   -1.20000
AFIX   0
C15   1    0.688226   -0.373516   -0.008805    11.00000    0.04200    0.03768 =
         0.05594    0.00008   -0.00965   -0.00956
AFIX  43
H15   2    0.655218   -0.306004   -0.043627    11.00000   -1.20000
AFIX   0
C16   1    0.890071   -0.069249    0.267912    11.00000    0.04230    0.03788 =
         0.04244    0.00257   -0.00336   -0.01382
C17   1    1.092028   -0.131930    0.254315    11.00000    0.04274    0.04851 =
         0.04985   -0.00105   -0.00360   -0.01305
AFIX  43
H17   2    1.133694   -0.188070    0.208793    11.00000   -1.20000
AFIX   0
C18   1    1.230922   -0.112427    0.306861    11.00000    0.04332    0.06343 =
         0.06080    0.00875   -0.01076   -0.01600
AFIX  43
H18   2    1.365369   -0.154364    0.297412    11.00000   -1.20000
AFIX   0
C19   1    1.165367   -0.029789    0.373145    11.00000    0.06312    0.06839 =
         0.05598    0.00794   -0.02134   -0.03012
C20   1    0.969895    0.032322    0.389939    11.00000    0.07309    0.05930 =
         0.04649   -0.00649   -0.01087   -0.01978
AFIX  43
H20   2    0.930252    0.088283    0.435640    11.00000   -1.20000
AFIX   0
C21   1    0.831278    0.010461    0.337566    11.00000    0.05001    0.04997 =
         0.04934   -0.00105   -0.00331   -0.01106
AFIX  43
H21   2    0.696364    0.050148    0.349534    11.00000   -1.20000
AFIX   0
C22   1    0.158886    0.398045    0.308343    11.00000    0.05568    0.03608 =
         0.05705   -0.00189   -0.00836   -0.00412
C23   1   -0.019486    0.361728    0.323912    11.00000    0.06723    0.04126 =
         0.06936   -0.00655   -0.00771   -0.00957
AFIX  43
H23   2   -0.024249    0.285611    0.305078    11.00000   -1.20000
AFIX   0
C24   1   -0.187418    0.437819    0.366819    11.00000    0.05957    0.05390 =
         0.07419   -0.00304   -0.00059   -0.01045
AFIX  43
H24   2   -0.304425    0.412367    0.376391    11.00000   -1.20000
AFIX   0
C25   1   -0.185259    0.551295    0.395912    11.00000    0.06418    0.04883 =
         0.05352   -0.00510   -0.00418   -0.00046
C26   1   -0.010670    0.587962    0.379716    11.00000    0.07750    0.04609 =
         0.08736   -0.01929   -0.00680   -0.00973
AFIX  43
H26   2   -0.006981    0.664587    0.397882    11.00000   -1.20000
AFIX   0
C27   1    0.158226    0.512002    0.336859    11.00000    0.06330    0.04773 =
         0.09109   -0.01570    0.00129   -0.01242
AFIX  43
H27   2    0.274339    0.538329    0.326986    11.00000   -1.20000
AFIX   0
C28   1   -0.339383    0.767419    0.486962    11.00000    0.11701    0.06511 =
         0.09002   -0.01973    0.00434   -0.00091
AFIX 137
H28A  2   -0.229018    0.740918    0.521815    11.00000   -1.50000
H28B  2   -0.451156    0.818803    0.521326    11.00000   -1.50000
H28C  2   -0.300200    0.811586    0.438436    11.00000   -1.50000
AFIX   0
C29   1    0.159117    0.050778    0.053897    11.00000    0.04066    0.06085 =
         0.06633    0.00473   -0.01532   -0.00090
AFIX 137
H29A  2    0.212849    0.014387   -0.001846    11.00000   -1.50000
H29B  2    0.062136    0.126074    0.046253    11.00000   -1.50000
H29C  2    0.095864   -0.002664    0.086952    11.00000   -1.50000
HKLF    4
END
;
data_global
_journal_date_recd_electronic     2012-06-27
_journal_date_accepted     2012-07-02
_journal_name_full     'Acta Crystallographica, Section E'
_journal_year     2012
_journal_volume     68
_journal_issue      8
_journal_page_first     o2378
_journal_page_last     o2378
_journal_paper_category     QO
_journal_paper_doi     10.1107/S1600536812030139
_journal_coeditor_code     GK2507
_publ_contact_author_name     'Kant, Rajni'
_publ_contact_author_address
;
Post-Graduate Department of Physics & Electronics,
University of Jammu,
Jammu Tawi 180 006,
India
;
_publ_contact_author_email     'rkvk.paper11@gmail.com'
_publ_contact_author_fax     '+911912432051'
_publ_contact_author_phone     '+919419194375'
_publ_section_title
;\
(2<i>E</i>)-1-(4,4''-Difluoro-5'-methoxy-1,1':3',1''-terphenyl-4'-yl)-3-[4-\
(methylsulfanyl)phenyl]prop-2-en-1-one
;
loop_
    _publ_author_name
    _publ_author_footnote
    _publ_author_address
    'Rajni Kant' .
;
X-ray Crystallography Laboratory,
Post-Graduate Department of Physics and Electronics,
University of Jammu, Jammu Tawi 180 006, India
;
    'Gupta, Vivek K.' .
;
X-ray Crystallography Laboratory,
Post-Graduate Department of Physics and Electronics,
University of Jammu, Jammu Tawi 180 006, India
;
    'Kapoor, Kamini' .
;
X-ray Crystallography Laboratory,
Post-Graduate Department of Physics and Electronics,
University of Jammu, Jammu Tawi 180 006, India
;
    'Samshuddin, S.' .
;
Department of Studies in Chemistry,
Mangalore University,
Mangalagangotri 574 199, India
;
    'Narayana, B.' .
;
Department of Studies in Chemistry,
Mangalore University,
Mangalagangotri 574 199, India
;
