# Supplementary material for: (2E)-1-(4,4′′-Difluoro-5′-meth­oxy-1,1′:3′,1′′-terphenyl-4′-yl)-3-[4-(methyl­sulfan­yl)phen­yl]prop-2-en-1-one
Source: Acta Crystallogr Sect E Struct Rep Online. 2012 Jul 7;68(Pt 8):o2378. doi: 10.1107/S1600536812030139 (PMC3414306; doi:10.1107/S1600536812030139)
Supplement: Supplementary file 2 [file e-68-o2378-Isup2.hkl]

#
# h,k,l, Fc-squared, Fo-squared, sigma(Fo-squared) and status flag
#
data_I
_shelx_title ' RKBN9 in P-1'
_shelx_refln_list_code          4
_shelx_F_calc_maximum      153.87
_exptl_crystal_F_000       492.00
_reflns_d_resolution_high  0.8107
 
loop_
 _symmetry_equiv_pos_as_xyz
 'x, y, z'
 '-x, -y, -z'
 
_cell_length_a     6.9341
_cell_length_b    11.4440
_cell_length_c    15.4719
_cell_angle_alpha  89.611
_cell_angle_beta   84.738
_cell_angle_gamma  74.981
 
_shelx_F_squared_multiplier     1.000
 
loop_
 _refln_index_h
 _refln_index_k
 _refln_index_l
 _refln_F_squared_calc
 _refln_F_squared_meas
 _refln_F_squared_sigma
 _refln_observed_status
   2   0   0     6825.53     6873.18     54.78 o
   3   0   0        5.39        7.93      1.20 o
   4   0   0        0.15        2.86      0.82 o
   5   0   0       59.72       56.89      4.15 o
   6   0   0       22.81       24.36      4.67 o
   7   0   0       13.92       18.23      5.64 o
   8   0   0        0.15        1.98      2.64 o
  -8   1   0        2.32        2.20      5.25 o
  -7   1   0        2.71        2.74      6.14 o
  -6   1   0        0.17       -0.23      2.44 o
  -5   1   0      528.54      560.62     19.53 o
  -4   1   0       31.67       35.15      3.47 o
  -3   1   0      115.69       89.45      4.07 o
  -2   1   0     1268.39     1303.18     13.79 o
  -1   1   0      350.77      327.78      5.30 o
   2   1   0     6936.83     6873.07     57.75 o
   3   1   0       68.24       73.91      3.58 o
   4   1   0      336.36      419.28      9.51 o
   5   1   0       30.88       28.07      2.56 o
   6   1   0       10.93       15.18      4.65 o
   7   1   0        7.78        5.53      3.14 o
   8   1   0        1.47        0.88      3.17 o
  -7   2   0       14.10       24.97      8.69 o
  -6   2   0       44.13       48.58      8.67 o
  -5   2   0       11.83       12.55      2.80 o
  -4   2   0       93.43      122.22      6.29 o
  -3   2   0     1913.26     2137.64     30.07 o
  -2   2   0      270.94      258.66      5.82 o
  -1   2   0      245.99      231.86      6.68 o
   0   2   0     5569.88     5113.98     48.15 o
   1   2   0     3835.51     3953.14     37.73 o
   2   2   0     4726.00     4581.64     44.66 o
   3   2   0        0.18        3.73      1.01 o
   4   2   0      277.93      292.69     10.01 o
   5   2   0       25.98       23.92      2.77 o
   6   2   0       57.77       76.05      8.57 o
   7   2   0       83.12       87.32     15.83 o
   8   2   0        0.01        6.20      2.30 o
  -7   3   0       38.26       37.60     11.50 o
  -6   3   0        6.14        6.18      3.37 o
  -5   3   0        3.17        5.80      1.64 o
  -4   3   0       91.74       90.34      6.39 o
  -3   3   0       45.58       47.02      3.53 o
  -2   3   0      483.63      542.30     10.30 o
  -1   3   0        3.66        5.88      2.98 o
   0   3   0     1355.78     1250.17     26.84 o
   1   3   0       13.57        9.72      1.41 o
   2   3   0      270.15      275.24      6.31 o
   3   3   0      123.50      134.24      5.40 o
   4   3   0      871.94      886.83     18.21 o
   5   3   0      198.51      211.46     10.86 o
   6   3   0      613.16      612.53     19.96 o
   7   3   0       38.73       44.89      7.45 o
   8   3   0      177.80      202.34     19.76 o
  -7   4   0        0.29       16.70      8.81 o
  -6   4   0        0.24        0.14      1.47 o
  -5   4   0        0.04        0.07      1.94 o
  -4   4   0        6.08        3.72      1.13 o
  -3   4   0       63.86       69.01      5.32 o
  -2   4   0      909.58      922.33     17.14 o
  -1   4   0      417.28      378.27     11.61 o
   0   4   0      112.84       98.08      9.38 o
   1   4   0       53.76       60.57      5.34 o
   2   4   0       93.86       78.90      3.42 o
   3   4   0       15.62       10.87      1.50 o
   4   4   0      262.22      313.83     10.10 o
   5   4   0        7.07       11.90      2.53 o
   6   4   0      118.65      140.77      9.89 o
   7   4   0        6.39        2.52      2.46 o
   8   4   0       12.50       13.79      4.38 o
  -6   5   0        0.20        3.55      2.12 o
  -5   5   0       69.85       71.31      7.94 o
  -4   5   0       73.49       73.73      8.15 o
  -3   5   0        0.70        1.57      2.05 o
  -2   5   0      116.68      123.57      6.75 o
  -1   5   0        2.60        1.66      1.24 o
   0   5   0      973.41      986.39     23.81 o
   1   5   0      471.78      505.96     14.67 o
   2   5   0       75.91       67.43      5.24 o
   3   5   0      343.63      321.15      9.16 o
   4   5   0       94.32      101.90      6.07 o
   5   5   0       51.80       58.51      3.39 o
   6   5   0       65.82       67.35      7.65 o
   7   5   0       47.22       39.58      7.58 o
   8   5   0        4.42       -0.36      3.18 o
  -6   6   0        0.04        4.12      2.71 o
  -5   6   0       41.06       39.22      6.70 o
  -4   6   0       84.56       89.24      9.43 o
  -3   6   0      134.10      126.38      8.22 o
  -2   6   0       10.48       14.74      3.33 o
  -1   6   0       77.56       74.99      8.23 o
   0   6   0      270.88      257.79     13.23 o
   1   6   0     2570.54     2769.74     30.61 o
   2   6   0      269.21      287.22     13.07 o
   3   6   0       89.60       87.74      3.72 o
   4   6   0       35.57       31.79      3.27 o
   5   6   0        7.05        7.70      1.86 o
   6   6   0        0.26        0.86      1.50 o
   7   6   0       90.61      111.34     13.13 o
   8   6   0        0.00        2.06      6.89 o
  -6   7   0       13.60       18.69      6.42 o
  -5   7   0       39.65       31.78      6.42 o
  -4   7   0       28.38       29.14      5.44 o
  -3   7   0      520.64      511.41     18.45 o
  -2   7   0       18.69       16.26      3.34 o
  -1   7   0        4.05        2.42      2.02 o
   0   7   0       15.20       11.79      3.00 o
   1   7   0      404.96      405.74     12.94 o
   2   7   0       41.40       49.28      9.19 o
   3   7   0      435.78      446.78     13.53 o
   4   7   0       59.36       69.40      5.08 o
   5   7   0        0.01       -0.31      0.84 o
   6   7   0        8.16        6.14      2.53 o
   7   7   0       18.43       19.04      5.10 o
   8   7   0        0.66        6.43      4.57 o
  -5   8   0       15.70       16.96      5.94 o
  -4   8   0        0.03       -0.65      2.43 o
  -3   8   0       22.52       13.57      4.00 o
  -2   8   0      660.69      753.32     23.26 o
  -1   8   0     1690.35     1734.77     43.80 o
   0   8   0       25.51       22.25      4.65 o
   1   8   0      433.64      440.63     14.51 o
   2   8   0        0.62       -1.54      1.33 o
   3   8   0        5.74        4.49      1.90 o
   4   8   0        7.42       10.08      2.67 o
   5   8   0       20.74       16.79      3.25 o
   6   8   0        9.86        6.64      3.86 o
   7   8   0        4.65        3.17      4.17 o
   8   8   0        8.67        4.88     13.38 o
  -4   9   0        2.07        2.86      2.87 o
  -3   9   0       20.50       12.57      3.60 o
  -2   9   0       39.46       64.42      9.56 o
  -1   9   0        5.98       36.10      8.24 o
   0   9   0       50.66       67.54      8.91 o
   1   9   0      159.43      152.77     11.31 o
   2   9   0        3.67        3.38      3.48 o
   3   9   0      171.79      169.52     14.39 o
   4   9   0        1.32        8.90      4.59 o
   5   9   0       95.60      100.90      9.25 o
   6   9   0       30.27       29.57      6.79 o
   7   9   0       20.02       20.64      5.90 o
  -4  10   0       21.59       27.15      7.34 o
  -3  10   0       11.91        8.91      3.22 o
  -2  10   0       68.59       79.53      8.39 o
  -1  10   0       48.11       48.22      8.55 o
   0  10   0        3.22        7.99      3.50 o
   1  10   0      347.94      367.90     21.17 o
   2  10   0       45.33       55.59     10.63 o
   3  10   0        9.64        4.21      1.24 o
   4  10   0       22.44       23.98      5.82 o
   5  10   0      111.61      124.92     11.03 o
   6  10   0       34.70       31.67      8.26 o
   7  10   0        0.36        0.05      3.31 o
  -3  11   0        0.46        0.64      2.55 o
  -2  11   0       12.50       12.00      4.44 o
  -1  11   0       32.60       46.95     11.77 o
   0  11   0        0.00       -1.65      2.30 o
   1  11   0        3.63       13.22      5.58 o
   2  11   0        4.21       -4.42      3.91 o
   3  11   0      248.63      265.37     20.13 o
   4  11   0        2.40       -5.31      4.08 o
   5  11   0       42.54       54.85      9.87 o
   6  11   0       41.32       54.45     10.82 o
  -2  12   0       12.84       15.53      8.94 o
  -1  12   0       12.53        4.75      3.83 o
   0  12   0        3.28        1.09      4.27 o
   1  12   0       36.64       39.19      8.45 o
   2  12   0        2.86        4.15      6.72 o
   3  12   0        0.04       -6.02      4.88 o
   4  12   0        9.41        1.21      2.13 o
   5  12   0        1.17       -1.29      4.29 o
   6  12   0        0.05        6.22      4.92 o
  -1  13   0       36.42       43.51     12.86 o
   0  13   0        3.10        4.42      3.25 o
   1  13   0        3.64        3.96      2.69 o
   2  13   0       14.48       19.89      6.43 o
   3  13   0        0.17       -3.32      3.28 o
   4  13   0       21.87       18.35      6.39 o
   5  13   0       25.52       30.76      8.78 o
   2  14   0       15.91       18.75      9.51 o
   3  14   0        0.65        1.57      8.90 o
  -3 -14   1        3.55        3.17      3.81 o
  -2 -14   1        0.28       -0.55      5.59 o
  -5 -13   1       11.62       13.93      6.67 o
  -4 -13   1        5.25        6.75      2.38 o
  -3 -13   1        9.09        3.26      5.31 o
  -2 -13   1        4.15        1.92      1.91 o
  -1 -13   1        0.15        1.06      2.73 o
   0 -13   1       15.10       19.49      8.67 o
   1 -13   1        0.16       -3.42      4.38 o
  -6 -12   1        5.69        5.57      4.43 o
  -5 -12   1       28.33       24.62      7.26 o
  -4 -12   1        0.00       -2.84      4.32 o
  -3 -12   1        0.25       -3.48      2.72 o
  -2 -12   1       10.43       11.96      3.68 o
  -1 -12   1        3.64        8.48      4.91 o
   0 -12   1        0.72        0.34      4.45 o
   1 -12   1       11.94       10.58      5.97 o
   2 -12   1       20.60       29.38     10.58 o
  -6 -11   1        4.30        9.45      5.03 o
  -5 -11   1       61.98       75.51     12.06 o
  -4 -11   1       46.59       39.93      8.12 o
  -3 -11   1      243.19      243.59     19.35 o
  -2 -11   1        2.15        0.85      3.01 o
  -1 -11   1      123.70      128.04     19.09 o
   0 -11   1       37.50       35.39     11.16 o
   1 -11   1      145.83      163.97     21.84 o
   2 -11   1       22.36       16.81      6.71 o
   3 -11   1       23.46       21.25      6.31 o
  -7 -10   1       13.15       17.47      6.18 o
  -6 -10   1       51.91       64.91     11.55 o
  -5 -10   1       82.48       99.20      9.76 o
  -4 -10   1       11.10       13.11      4.57 o
  -3 -10   1       90.98       95.59     11.26 o
  -2 -10   1       22.25       21.60      5.53 o
  -1 -10   1      144.10      189.36     20.84 o
   0 -10   1       18.94       26.81      4.75 o
   1 -10   1      115.63      107.89     12.46 o
   2 -10   1        0.03       -1.86      3.25 o
   3 -10   1        2.73        1.94      3.09 o
   4 -10   1       22.54       29.21      7.74 o
  -7  -9   1        5.94        5.74      4.06 o
  -6  -9   1      110.17      121.62     14.97 o
  -5  -9   1      166.35      182.11     14.04 o
  -4  -9   1      113.80      121.04     11.00 o
  -3  -9   1      117.33      128.82     12.57 o
  -2  -9   1        0.54        2.03      1.83 o
  -1  -9   1       68.09       75.19      8.01 o
   0  -9   1      245.08      293.31     17.67 o
   1  -9   1      597.19      646.08     28.98 o
   2  -9   1      435.15      487.63     21.82 o
   3  -9   1       84.73       90.16      9.91 o
   4  -9   1        1.95        4.60      3.80 o
  -7  -8   1        5.21        9.22      4.02 o
  -6  -8   1       94.90      109.34     13.35 o
  -5  -8   1       54.28       58.14      7.56 o
  -4  -8   1       79.41       94.63      8.25 o
  -3  -8   1      431.51      446.86     16.89 o
  -2  -8   1      119.15      104.05      6.23 o
  -1  -8   1      240.42      241.30      9.99 o
   0  -8   1        0.18       -0.66      1.49 o
   1  -8   1      210.21      223.02     15.81 o
   2  -8   1      494.04      546.02     22.04 o
   3  -8   1      249.47      246.78     13.76 o
   4  -8   1        4.54        6.85      3.07 o
   5  -8   1       60.25       61.24      9.19 o
  -8  -7   1        6.22        6.45      8.66 o
  -7  -7   1       38.56       28.62      9.05 o
  -6  -7   1      155.60      169.02     12.36 o
  -5  -7   1      125.03      131.58      8.32 o
  -4  -7   1      134.62      136.78      6.92 o
  -3  -7   1        2.37        0.37      1.77 o
  -2  -7   1      154.04      148.66      7.98 o
  -1  -7   1      183.16      166.65      7.43 o
   0  -7   1      128.38      112.42      9.59 o
   1  -7   1       32.45       35.53      6.31 o
   2  -7   1      120.74      141.24      9.74 o
   3  -7   1        1.58        2.02      2.60 o
   4  -7   1       64.56       74.12      9.07 o
   5  -7   1       14.39       17.54      5.24 o
   6  -7   1        5.53        8.94      7.32 o
  -8  -6   1        4.04       -1.79      2.53 o
  -7  -6   1       41.63       56.89      9.41 o
  -6  -6   1        0.78        0.73      2.68 o
  -5  -6   1        2.07        1.17      0.89 o
  -4  -6   1       36.02       38.75      3.80 o
  -3  -6   1        7.42        8.27      1.34 o
  -2  -6   1        1.97        0.97      1.31 o
  -1  -6   1      107.96      108.52      8.80 o
   0  -6   1       38.00       44.94      5.63 o
   1  -6   1      342.97      346.93     17.52 o
   2  -6   1       48.49       39.03      4.81 o
   3  -6   1       40.10       46.99      4.96 o
   4  -6   1       50.32       54.24      7.55 o
   5  -6   1      124.92      129.41     12.54 o
   6  -6   1        3.75        1.71      2.94 o
  -8  -5   1       24.33       18.57     10.40 o
  -7  -5   1       53.16       59.46      9.39 o
  -6  -5   1       73.50       88.04      8.54 o
  -5  -5   1        5.47       11.40      2.09 o
  -4  -5   1       27.90       25.27      3.19 o
  -3  -5   1       58.62       56.26      4.08 o
  -2  -5   1      220.80      240.22      8.39 o
  -1  -5   1     2003.25     2068.94     35.27 o
   0  -5   1     1170.23     1180.81     21.62 o
   1  -5   1      686.30      649.50     16.03 o
   2  -5   1       20.17       19.84      4.42 o
   3  -5   1        0.83        3.89      2.24 o
   4  -5   1       17.40       19.61      4.04 o
   5  -5   1        0.42        0.82      2.00 o
   6  -5   1        1.49        6.26      3.72 o
  -8  -4   1       39.89       39.44     10.12 o
  -7  -4   1        4.62        4.11      3.00 o
  -6  -4   1      124.94      128.98      9.53 o
  -5  -4   1      334.73      358.53     15.98 o
  -4  -4   1      105.46      106.51      5.36 o
  -3  -4   1      298.63      315.62     10.18 o
  -2  -4   1      312.21      300.13      6.37 o
  -1  -4   1      303.45      313.32      6.66 o
   0  -4   1      110.64      108.67      5.84 o
   1  -4   1      223.27      241.16      9.32 o
   2  -4   1     1018.39     1062.20     19.94 o
   3  -4   1        2.84        1.32      1.34 o
   4  -4   1       28.74       40.04      5.65 o
   5  -4   1       30.75       32.67      5.02 o
   6  -4   1        0.11        2.87      1.72 o
   7  -4   1        3.94        8.92      4.70 o
  -8  -3   1      142.92      164.50     22.62 o
  -7  -3   1        3.08        7.26      3.12 o
  -6  -3   1      236.07      264.67     11.98 o
  -5  -3   1      169.95      187.29      9.31 o
  -4  -3   1      738.24      768.41     19.55 o
  -3  -3   1      848.34      887.00     13.72 o
  -2  -3   1      762.30      707.83      9.06 o
  -1  -3   1        0.06        2.11      0.77 o
   0  -3   1     1320.92     1390.98     21.85 o
   1  -3   1      553.81      554.73     10.90 o
   2  -3   1        0.01        0.54      1.19 o
   3  -3   1       28.96       22.68      2.56 o
   4  -3   1        6.85        9.36      2.56 o
   5  -3   1       27.21       28.19      4.33 o
   6  -3   1       93.20      109.05     11.45 o
   7  -3   1        0.90       -2.07      3.00 o
  -8  -2   1       21.26       27.57      8.85 o
  -7  -2   1      185.35      201.32     23.11 o
  -6  -2   1      512.88      533.72     23.20 o
  -5  -2   1        2.72        2.76      0.59 o
  -4  -2   1      832.39      836.36     19.10 o
  -3  -2   1       81.89      104.78      3.90 o
  -2  -2   1       96.78      118.57      5.48 o
  -1  -2   1     8311.44     8259.83     78.12 o
   0  -2   1     1371.90     1273.89     26.25 o
   1  -2   1      780.41      821.29     12.01 o
   2  -2   1      654.34      693.07      9.93 o
   3  -2   1     1577.93     1680.49     22.53 o
   4  -2   1      386.18      412.25     11.71 o
   5  -2   1        2.34        2.69      1.90 o
   6  -2   1       32.25       25.65      5.14 o
   7  -2   1        0.26        0.84      3.54 o
  -8  -1   1       19.51       22.00      7.68 o
  -7  -1   1       54.04       63.01     12.87 o
  -6  -1   1       92.04       85.61     10.19 o
  -5  -1   1      195.75      169.86      5.99 o
  -4  -1   1     1111.99     1082.88     13.73 o
  -3  -1   1       60.16       49.24      2.42 o
  -2  -1   1     1970.23     2036.96     19.86 o
  -1  -1   1      111.60      122.77      4.19 o
   1  -1   1     2616.75     2516.64     15.01 o
   2  -1   1     2340.38     2325.72     19.91 o
   3  -1   1        8.60        8.67      1.42 o
   4  -1   1        6.46        7.32      1.36 o
   5  -1   1       14.93       18.96      3.14 o
   6  -1   1       13.74       12.85      4.19 o
   7  -1   1        8.77        6.65      2.74 o
   8  -1   1        0.18        0.00      3.50 o
  -8   0   1        8.64        8.49      3.79 o
  -7   0   1        1.35       -1.64      3.18 o
  -6   0   1        0.73       -2.77      5.33 o
  -5   0   1      716.75      699.97     16.13 o
  -4   0   1      254.16      254.84      9.16 o
  -3   0   1        5.69        5.63      0.81 o
  -2   0   1     1244.22     1332.02     17.77 o
  -1   0   1     2503.26     2449.51     18.69 o
   2   0   1     2459.16     2527.05     21.66 o
   3   0   1      266.65      269.47      7.22 o
   4   0   1       95.63      111.31      5.06 o
   5   0   1        0.45        0.71      0.58 o
   6   0   1       27.97       41.58      7.24 o
   7   0   1       54.40       54.74     12.24 o
   8   0   1       11.26       18.14      8.44 o
  -7   1   1       18.39       22.53      8.14 o
  -6   1   1        9.23        6.39      3.65 o
  -5   1   1       29.83       47.52      6.28 o
  -4   1   1      173.91      169.54      8.54 o
  -3   1   1     1973.85     2005.18     19.09 o
  -2   1   1     1131.24     1158.41     10.65 o
  -1   1   1      161.67      167.11      3.65 o
   2   1   1     2692.78     2808.29     21.98 o
   3   1   1       25.73       30.33      2.34 o
   4   1   1     1246.05     1254.42     17.79 o
   5   1   1       35.66       36.86      2.97 o
   6   1   1        9.06       47.74      9.90 o
   7   1   1       53.55       51.82     11.99 o
   8   1   1       53.74       66.48     23.32 o
  -7   2   1       24.29       25.74      9.10 o
  -6   2   1       22.74       21.07      6.12 o
  -5   2   1       16.66       15.75      3.42 o
  -4   2   1       21.45       23.67      4.20 o
  -3   2   1      126.23      237.63      7.49 o
  -2   2   1       39.54       44.79      2.61 o
  -1   2   1      959.46      933.96     10.94 o
   0   2   1       88.68       77.37      3.40 o
   1   2   1     1405.34     1461.68     12.64 o
   2   2   1      223.21      214.32      4.34 o
   3   2   1      124.30      108.78      6.31 o
   4   2   1      758.73      757.05     16.24 o
   5   2   1        4.79        3.50      1.12 o
   6   2   1      231.45      245.59     11.39 o
   7   2   1       41.92       52.02     12.24 o
   8   2   1       37.58       39.90     12.44 o
  -7   3   1       29.48       30.71      8.72 o
  -6   3   1       45.05       40.31      8.64 o
  -5   3   1      163.02      167.08     11.27 o
  -4   3   1      115.19      132.16      7.62 o
  -3   3   1     1331.60     1445.05     20.01 o
  -2   3   1      118.28      129.75      6.23 o
  -1   3   1     1804.10     1803.20     16.92 o
   0   3   1      224.77      223.80      6.94 o
   1   3   1      489.12      508.60      8.97 o
   2   3   1       11.41       14.58      1.65 o
   3   3   1      426.66      420.06      8.19 o
   4   3   1      728.24      713.46     17.51 o
   5   3   1        1.65        3.26      1.37 o
   6   3   1      180.87      183.34      9.29 o
   7   3   1       84.35       96.06     10.96 o
   8   3   1       14.29       17.63      6.68 o
  -7   4   1       48.67       65.49     15.75 o
  -6   4   1      176.34      214.15     19.89 o
  -5   4   1      122.58      129.02     10.25 o
  -4   4   1        2.85        1.56      0.88 o
  -3   4   1      315.70      351.36     12.24 o
  -2   4   1        0.16        0.78      1.53 o
  -1   4   1       17.14       17.29      2.52 o
   0   4   1       11.06       10.80      1.99 o
   1   4   1      736.30      731.52     14.15 o
   2   4   1      463.21      471.70     10.13 o
   3   4   1       74.05       64.71      3.96 o
   4   4   1      300.21      299.53      9.09 o
   5   4   1      109.06      112.45      7.80 o
   6   4   1      125.19      116.10      9.10 o
   7   4   1       13.69       10.78      3.34 o
   8   4   1        6.02        2.33      3.35 o
  -6   5   1       30.04       26.95      6.03 o
  -5   5   1        1.14        1.72      2.44 o
  -4   5   1        5.75        6.00      2.37 o
  -3   5   1      225.40      225.28     10.68 o
  -2   5   1       78.23       85.32      6.13 o
  -1   5   1       49.59       53.24      4.96 o
   0   5   1      120.36       99.16      5.06 o
   1   5   1       13.34       13.03      1.55 o
   2   5   1       28.12       26.26      3.20 o
   3   5   1      323.44      326.53     10.83 o
   4   5   1      128.80      132.03      7.83 o
   5   5   1        6.49        5.09      1.85 o
   6   5   1        0.02        2.79      2.85 o
   7   5   1        1.14        1.92      1.75 o
   8   5   1       10.15        7.00      3.34 o
  -6   6   1        0.39       -2.43      2.09 o
  -5   6   1       82.60       89.17     10.16 o
  -4   6   1       38.35       33.76      5.46 o
  -3   6   1       82.36       88.32      7.51 o
  -2   6   1      683.21      657.50     18.73 o
  -1   6   1       21.84       23.37      4.32 o
   0   6   1      272.86      267.49      8.69 o
   1   6   1      977.31     1030.15     28.24 o
   2   6   1       89.75       79.88      7.00 o
   3   6   1        1.70        0.25      0.90 o
   4   6   1       14.74       18.60      2.46 o
   5   6   1       75.26       83.61      6.40 o
   6   6   1        3.68        2.18      1.89 o
   7   6   1       13.56       16.82      4.91 o
   8   6   1        7.64       10.87      5.95 o
  -5   7   1      116.46      140.23     16.70 o
  -4   7   1        1.33       -0.23      2.66 o
  -3   7   1      393.79      389.09     16.30 o
  -2   7   1      512.56      511.34     17.80 o
  -1   7   1       18.94       21.72      4.53 o
   0   7   1        9.01        7.85      1.73 o
   1   7   1       74.33       75.33      5.35 o
   2   7   1      172.79      137.03     17.34 o
   3   7   1      894.65      873.39     34.07 o
   4   7   1      184.16      191.49      8.99 o
   5   7   1       48.51       47.44      4.61 o
   6   7   1        4.84        5.60      2.87 o
   7   7   1       12.80       25.60      6.88 o
   8   7   1        4.80       17.27      8.58 o
  -5   8   1       23.36       15.42      3.25 o
  -4   8   1        0.25       -1.24      2.43 o
  -3   8   1       32.10       27.73      4.05 o
  -2   8   1      844.04      896.24     25.24 o
  -1   8   1       95.14      153.92     14.68 o
   0   8   1      537.80      592.17     23.63 o
   1   8   1        0.30        4.51      3.72 o
   2   8   1       46.69       51.36      9.26 o
   3   8   1       59.73       49.24      5.01 o
   4   8   1        6.63        7.09      1.48 o
   5   8   1       48.05       53.27      6.49 o
   6   8   1       67.66       64.19      9.53 o
   7   8   1        0.16       -3.62      3.59 o
   8   8   1        2.02       -2.24      4.94 o
  -4   9   1       17.07       26.29      7.56 o
  -3   9   1       28.48       24.54      5.40 o
  -2   9   1      103.35      113.45      9.69 o
  -1   9   1       59.01       45.64      7.47 o
   0   9   1        1.25        3.11      4.69 o
   1   9   1      189.12      203.37     11.40 o
   2   9   1       71.14       88.39     15.33 o
   3   9   1       95.52       86.34      9.33 o
   4   9   1      423.76      431.97     19.00 o
   5   9   1        0.02       -1.81      2.02 o
   6   9   1        5.02       -0.65      2.80 o
   7   9   1       33.57       39.78      8.13 o
  -4  10   1        0.11       -0.61      3.22 o
  -3  10   1       39.81       38.68      9.00 o
  -2  10   1        0.00        0.04      2.61 o
  -1  10   1        0.00        1.92      3.70 o
   0  10   1       30.21       23.31      4.21 o
   1  10   1        1.37        3.66      6.06 o
   2  10   1        6.36       -1.65      3.31 o
   3  10   1       63.87       66.99      9.48 o
   4  10   1       29.09       34.53      6.04 o
   5  10   1      122.63      144.12     11.99 o
   6  10   1       30.88       42.52      7.59 o
   7  10   1        2.72        2.06      3.69 o
  -3  11   1        4.40        8.75      4.70 o
  -2  11   1       39.28       46.58      8.05 o
  -1  11   1       19.78       17.82      7.99 o
   0  11   1       13.21        6.02      3.02 o
   1  11   1      112.53       73.91     23.20 o
   2  11   1       26.87       14.51      5.11 o
   3  11   1       57.48       59.76      9.51 o
   4  11   1       38.86       41.32      7.73 o
   5  11   1       72.32       80.26     10.72 o
   6  11   1       12.91        7.43      3.51 o
  -2  12   1        0.78       -0.57      4.27 o
  -1  12   1       47.80       66.94     12.59 o
   0  12   1        0.23        1.61      5.75 o
   1  12   1        8.60       12.19      6.24 o
   2  12   1       51.65       31.90      9.68 o
   3  12   1       15.23       14.47      4.75 o
   4  12   1        0.19       -1.09      2.96 o
   5  12   1       17.57       19.97      6.57 o
   6  12   1        6.83        2.64      4.91 o
  -1  13   1       14.17       13.92      5.40 o
   0  13   1        2.63       -2.02      2.57 o
   1  13   1        0.31       -4.74      3.26 o
   2  13   1       22.30       37.46     11.71 o
   3  13   1        7.14        1.03      2.35 o
   4  13   1        0.02       -2.09      4.68 o
   5  13   1       16.19       24.71      7.90 o
   2  14   1        0.42        4.34      4.83 o
   3  14   1        8.90        6.32      4.74 o
  -2 -14   2        1.10        4.84      5.83 o
  -5 -13   2        9.24       11.05      7.05 o
  -4 -13   2        8.94        6.53      4.17 o
  -3 -13   2        1.11        1.08      2.80 o
  -2 -13   2        0.17        1.95      4.29 o
  -1 -13   2       23.99       29.00     10.47 o
   0 -13   2        0.33        3.08      4.48 o
   1 -13   2        2.02       -1.39      2.97 o
  -6 -12   2       10.07       12.85      6.66 o
  -5 -12   2       38.11       39.13     11.45 o
  -4 -12   2        4.30        6.39      3.64 o
  -3 -12   2       26.52       20.35      5.15 o
  -2 -12   2        1.42        0.85      3.32 o
  -1 -12   2       46.14       41.05     11.65 o
   0 -12   2        1.61        6.67      3.57 o
   1 -12   2        2.70       -2.39      5.97 o
   2 -12   2        0.02       27.23     38.72 o
  -6 -11   2       60.19       61.77     14.80 o
  -5 -11   2       88.14       77.21     15.43 o
  -4 -11   2      248.76      291.93     21.77 o
  -3 -11   2       69.40       75.13     10.58 o
  -2 -11   2       20.30       16.03      4.68 o
  -1 -11   2        6.83        8.31      5.27 o
   0 -11   2       35.71       41.52     10.85 o
   1 -11   2       36.15       36.94     11.17 o
   2 -11   2       16.46       20.34      7.36 o
   3 -11   2        0.02        0.87      3.50 o
  -7 -10   2       23.59       19.88      6.71 o
  -6 -10   2       11.92        7.40      5.09 o
  -5 -10   2        2.33        1.19      2.75 o
  -4 -10   2      143.90      155.58     15.43 o
  -3 -10   2      117.02      110.97     12.10 o
  -2 -10   2       53.06       54.50      8.14 o
  -1 -10   2      211.55      242.24     18.84 o
   0 -10   2      198.43      177.99     16.65 o
   1 -10   2       99.63       96.50     11.54 o
   2 -10   2       64.26       70.15     10.29 o
   3 -10   2       13.01       12.40      2.88 o
   4 -10   2        2.77        1.02      4.91 o
  -7  -9   2       75.14       83.20     13.19 o
  -6  -9   2       26.36       31.76      7.34 o
  -5  -9   2        4.56        3.51      1.62 o
  -4  -9   2      101.59      105.41     11.82 o
  -3  -9   2      164.64      158.46     14.06 o
  -2  -9   2       47.17       42.49      6.80 o
  -1  -9   2      533.86      560.87     15.68 o
   0  -9   2      154.35      162.02     10.01 o
   1  -9   2      745.29      845.42     40.93 o
   2  -9   2       90.39       94.25     11.77 o
   3  -9   2       25.81       26.08      5.60 o
   4  -9   2       36.24       43.21      7.52 o
  -7  -8   2        3.22        0.77      2.75 o
  -6  -8   2        0.75       -0.31      2.96 o
  -5  -8   2        2.73       -0.84      1.56 o
  -4  -8   2        1.02        4.74      2.67 o
  -3  -8   2      391.85      434.10     16.70 o
  -2  -8   2      225.00      245.98     15.78 o
  -1  -8   2      105.46      131.03     12.20 o
   0  -8   2       16.68       10.06      2.29 o
   1  -8   2       20.03       22.94      5.93 o
   2  -8   2       80.18       77.72     10.22 o
   3  -8   2      361.10      370.88     16.95 o
   4  -8   2       24.63       29.29      6.04 o
   5  -8   2       67.93       76.17     10.44 o
  -8  -7   2        0.45        1.79      6.81 o
  -7  -7   2        2.84        0.64      3.26 o
  -6  -7   2       65.36       71.77     10.30 o
  -5  -7   2       54.73       57.95      5.63 o
  -4  -7   2        2.66        1.19      1.26 o
  -3  -7   2       45.43       40.62      4.49 o
  -2  -7   2       76.18       85.90      6.01 o
  -1  -7   2      137.26      132.85      9.62 o
   0  -7   2       11.11        6.55      2.19 o
   1  -7   2      238.02      228.11     15.25 o
   2  -7   2      219.51      216.06     11.78 o
   3  -7   2       74.99       77.33      7.27 o
   4  -7   2        1.20        2.16      1.93 o
   5  -7   2       12.82       13.12      3.87 o
   6  -7   2        4.48        9.55      4.09 o
  -8  -6   2        8.83       11.22      6.13 o
  -7  -6   2       16.32       15.48      4.66 o
  -6  -6   2       21.54       16.01      4.73 o
  -5  -6   2        9.01       10.10      1.66 o
  -4  -6   2      185.39      204.75      9.55 o
  -3  -6   2        7.33        8.46      1.61 o
  -2  -6   2      145.79      143.99      7.84 o
  -1  -6   2      430.12      368.31     31.70 o
   0  -6   2        6.58        8.62      2.42 o
   1  -6   2       65.98       75.75      5.91 o
   2  -6   2      150.18      142.08      9.25 o
   3  -6   2       46.22       48.35      5.15 o
   4  -6   2       20.24       16.45      3.83 o
   5  -6   2      148.92      143.69     13.01 o
   6  -6   2       37.03       46.73      9.02 o
  -8  -5   2        6.01        0.96      6.52 o
  -7  -5   2       33.15       43.52      7.91 o
  -6  -5   2       22.99       18.77      3.94 o
  -5  -5   2        4.14        2.21      1.34 o
  -4  -5   2        0.99       -0.53      1.28 o
  -3  -5   2      416.05      430.68     13.09 o
  -2  -5   2        3.46        0.88      0.78 o
  -1  -5   2       47.41       48.96      5.32 o
   0  -5   2        4.60        2.42      2.04 o
   1  -5   2       93.17      103.46      6.53 o
   2  -5   2       21.04       35.62      4.50 o
   3  -5   2      144.30      147.04      8.79 o
   4  -5   2       50.53       50.36      6.86 o
   5  -5   2      242.61      242.38     14.74 o
   6  -5   2       23.93       27.57      7.19 o
  -8  -4   2        3.84       -6.46      4.81 o
  -7  -4   2        1.45       -1.69      2.69 o
  -6  -4   2      128.61      125.94     10.09 o
  -5  -4   2       30.79       34.38      3.00 o
  -4  -4   2       11.14       12.27      1.84 o
  -3  -4   2      236.00      234.13      8.15 o
  -2  -4   2       50.96       50.49      2.78 o
  -1  -4   2       86.28       80.15      5.79 o
   0  -4   2       58.86       64.01      3.94 o
   1  -4   2       46.14       35.89      4.81 o
   2  -4   2     1425.00     1541.13     27.13 o
   3  -4   2       26.17       23.12      4.54 o
   4  -4   2       23.58       22.71      2.90 o
   5  -4   2       52.17       46.77      6.14 o
   6  -4   2       30.47       27.81      6.87 o
   7  -4   2        5.41        4.92      4.32 o
  -8  -3   2       11.16       14.99      7.23 o
  -7  -3   2        4.16       -0.44      1.71 o
  -6  -3   2        7.15        9.28      5.30 o
  -5  -3   2      284.21      265.72      5.91 o
  -4  -3   2      279.50      258.16      6.60 o
  -3  -3   2        2.79        3.64      0.79 o
  -2  -3   2      331.46      342.08      5.48 o
  -1  -3   2        0.55        0.42      0.90 o
   0  -3   2     6557.51     6531.12     70.94 o
   1  -3   2      153.94      158.99      6.96 o
   2  -3   2     1497.25     1586.74     18.98 o
   3  -3   2       37.87       77.99      5.69 o
   4  -3   2       73.01       78.34      6.77 o
   5  -3   2        1.09       -0.96      0.75 o
   6  -3   2        3.91        0.91      3.13 o
   7  -3   2        6.18        8.34      3.80 o
  -8  -2   2       13.49        3.69      3.55 o
  -7  -2   2       16.02       13.38      4.11 o
  -6  -2   2       10.87       15.60      4.14 o
  -5  -2   2       57.21       52.71      3.53 o
  -4  -2   2      206.77      224.25      5.70 o
  -3  -2   2     1225.48     1192.83     14.29 o
  -2  -2   2     4953.23     4972.19     21.35 o
  -1  -2   2       15.94       26.72      3.20 o
   0  -2   2      335.79      325.76      8.38 o
   1  -2   2      140.76      138.58      5.15 o
   2  -2   2      211.04      220.83      5.71 o
   3  -2   2      162.08      169.30      6.92 o
   4  -2   2       19.74       68.95      5.68 o
   5  -2   2      135.93      148.46      9.70 o
   6  -2   2       19.96       20.51      4.70 o
   7  -2   2        0.45       -1.63      4.80 o
  -8  -1   2       44.06       51.28     12.70 o
  -7  -1   2       70.13       69.70     10.54 o
  -6  -1   2       33.34       23.56      4.81 o
  -5  -1   2      103.80       95.12      4.78 o
  -4  -1   2       53.95       71.41      3.99 o
  -3  -1   2        0.27        1.29      0.47 o
  -2  -1   2     3462.30     3445.93     25.58 o
  -1  -1   2       26.57       26.59      1.02 o
   1  -1   2      330.37      293.38      7.05 o
   2  -1   2      670.37      640.43      8.94 o
   3  -1   2      280.97      271.10      8.38 o
   4  -1   2        0.03        9.53      2.36 o
   5  -1   2       44.29       38.64      4.08 o
   6  -1   2       66.41       79.01      8.96 o
   7  -1   2        0.36       -3.66      8.26 o
   8  -1   2        1.45       -2.93      6.08 o
  -8   0   2        9.22        0.49      3.08 o
  -7   0   2       51.44       50.09      8.83 o
  -6   0   2       52.02       45.61      7.32 o
  -5   0   2        6.48       29.86      8.82 o
  -4   0   2       42.81       37.42      3.27 o
  -3   0   2      958.43      995.18     14.00 o
  -2   0   2        5.75        5.55      0.72 o
  -1   0   2     2983.80     2883.25     12.70 o
   1   0   2       17.69       22.02      1.33 o
   2   0   2      898.98      931.51     11.74 o
   3   0   2      811.14      788.22     11.52 o
   4   0   2      114.45      112.28      5.82 o
   5   0   2        5.80        8.00      1.73 o
   6   0   2       53.72       62.25      7.34 o
   7   0   2       34.92       33.72      9.44 o
   8   0   2       25.12       37.25     11.79 o
  -7   1   2        8.05       -5.06      5.75 o
  -6   1   2       58.26       58.86      9.44 o
  -5   1   2       53.53       58.64      6.58 o
  -4   1   2      258.73      309.38     12.10 o
  -3   1   2       77.84       89.21      6.39 o
  -2   1   2       26.89       35.84      2.00 o
  -1   1   2      438.68      423.82      6.22 o
   1   1   2      375.02      383.09      5.23 o
   2   1   2     1009.70     1013.64     15.55 o
   3   1   2      228.61      247.15      6.80 o
   4   1   2      194.94      222.74      6.94 o
   5   1   2       85.10       83.65      4.89 o
   6   1   2      810.44      910.74     24.39 o
   7   1   2       94.11       99.63     16.71 o
   8   1   2        2.24        2.59      3.59 o
  -7   2   2        1.89        0.03      7.47 o
  -6   2   2       12.79       16.28      4.99 o
  -5   2   2        2.30        1.16      2.04 o
  -4   2   2      150.04      155.82      7.87 o
  -3   2   2       15.73       12.36      1.76 o
  -2   2   2     1591.09     1718.68     23.81 o
  -1   2   2       68.69       67.28      3.05 o
   0   2   2        0.95        0.96      0.75 o
   1   2   2     1446.75     1392.92     11.89 o
   2   2   2      168.51      167.46      4.60 o
   3   2   2      221.96      197.59      8.51 o
   4   2   2      486.52      508.20     14.46 o
   5   2   2       56.97       51.41      3.85 o
   6   2   2       72.02       81.72      9.14 o
   7   2   2      156.15      171.07     21.64 o
   8   2   2       90.75      116.87     19.94 o
  -7   3   2       25.28       15.39     11.73 o
  -6   3   2        6.33        6.57      3.16 o
  -5   3   2        5.31        4.35      1.48 o
  -4   3   2       59.75       52.87      3.13 o
  -3   3   2      175.15      232.78      9.42 o
  -2   3   2      131.14      155.02      7.45 o
  -1   3   2      316.34      289.63      8.13 o
   0   3   2      314.62      306.80      8.40 o
   1   3   2     1353.25     1316.95     13.49 o
   2   3   2        0.51        1.23      0.98 o
   3   3   2      347.73      324.52      8.00 o
   4   3   2      162.49      169.03      7.72 o
   5   3   2      145.07      132.65      8.76 o
   6   3   2       22.07       30.47      4.37 o
   7   3   2        8.32        6.05      1.96 o
   8   3   2       24.15       22.27      6.06 o
  -7   4   2        9.74       13.03      8.36 o
  -6   4   2        1.50        4.91      3.41 o
  -5   4   2        0.02       -0.07      1.26 o
  -4   4   2       19.01       14.94      2.38 o
  -3   4   2       84.73       99.47      8.22 o
  -2   4   2       39.71       39.75      4.05 o
  -1   4   2      526.13      551.17     14.06 o
   0   4   2       82.66       75.78      4.59 o
   1   4   2     2220.51     2208.37     27.88 o
   2   4   2       78.52       74.29      4.29 o
   3   4   2      278.75      276.77      8.11 o
   4   4   2      913.58      934.18     19.32 o
   5   4   2      120.21      129.84      9.02 o
   6   4   2       61.84       61.99      6.39 o
   7   4   2        0.41        0.09      2.30 o
   8   4   2        9.72        5.35      2.28 o
  -6   5   2       77.90       86.77     13.35 o
  -5   5   2        3.15        3.33      1.35 o
  -4   5   2       11.20       11.15      2.73 o
  -3   5   2       55.79       51.15      5.19 o
  -2   5   2      236.96      241.55     10.34 o
  -1   5   2     1895.66     1820.45     30.31 o
   0   5   2       48.89       48.70      4.96 o
   1   5   2      283.93      309.35      9.36 o
   2   5   2      178.27      193.44      7.13 o
   3   5   2      176.62      166.29      7.80 o
   4   5   2      231.34      215.13      7.98 o
   5   5   2       12.36       12.21      1.90 o
   6   5   2      289.66      313.54     17.36 o
   7   5   2       47.04       45.37      8.21 o
   8   5   2        0.32       -1.03      3.01 o
  -6   6   2        1.22       -0.89      2.42 o
  -5   6   2        0.50        0.23      2.22 o
  -4   6   2        3.29        3.27      1.84 o
  -3   6   2        0.02       -0.26      1.61 o
  -2   6   2        1.64       11.09      3.73 o
  -1   6   2      147.87      148.09      9.14 o
   0   6   2        3.69       -0.40      1.70 o
   1   6   2       64.72       65.20      5.13 o
   2   6   2       82.42       63.54      4.66 o
   3   6   2        6.88        3.60      1.38 o
   4   6   2      329.35      343.28     12.31 o
   5   6   2        0.07       -0.07      1.25 o
   6   6   2       50.07       64.08      7.73 o
   7   6   2       10.49       14.45      4.69 o
   8   6   2        3.15        2.16      2.35 o
  -5   7   2        0.02        1.47      1.34 o
  -4   7   2       45.10       34.48      5.73 o
  -3   7   2      303.56      320.38     14.82 o
  -2   7   2      450.48      491.64     17.35 o
  -1   7   2       91.56       87.18      6.84 o
   0   7   2       11.88       12.13      2.85 o
   1   7   2      435.43      412.12     15.72 o
   2   7   2      373.80      323.40     11.31 o
   3   7   2        9.58        8.43      2.09 o
   4   7   2      592.34      597.01     16.73 o
   5   7   2       34.33       35.45      4.66 o
   6   7   2        0.24        1.01      3.09 o
   7   7   2       72.69       78.28     11.53 o
   8   7   2       15.63       38.76     11.73 o
  -5   8   2        5.41        1.07      2.70 o
  -4   8   2        0.00       -1.51      3.33 o
  -3   8   2        0.92       -1.65      2.78 o
  -2   8   2        8.87       18.98      4.56 o
  -1   8   2      812.96      819.58     28.59 o
   0   8   2       20.24       20.33      5.20 o
   1   8   2        9.11        4.05      2.62 o
   2   8   2       53.84       49.28      7.49 o
   3   8   2       98.71       81.51      5.84 o
   4   8   2       53.63       61.18      6.75 o
   5   8   2      411.64      460.56     15.83 o
   6   8   2       11.38        2.92      3.54 o
   7   8   2       31.83       29.35      7.05 o
   8   8   2        1.12        9.25      4.84 o
  -4   9   2        7.64        8.33      3.82 o
  -3   9   2       96.64      110.63     14.37 o
  -2   9   2      136.86      138.77     10.59 o
  -1   9   2      401.37      402.28     20.28 o
   0   9   2        0.08       -2.29      4.67 o
   1   9   2      203.06      188.02      9.07 o
   2   9   2        3.12        2.43      2.22 o
   3   9   2       16.20       15.82      3.37 o
   4   9   2      347.68      365.15     17.23 o
   5   9   2       20.00       25.45      4.79 o
   6   9   2       28.02       24.72      5.44 o
   7   9   2        3.60       -1.80      3.61 o
  -4  10   2       20.95       28.27      7.90 o
  -3  10   2        0.26        1.93      2.65 o
  -2  10   2       24.20       22.08      5.45 o
  -1  10   2       66.84       73.89      9.13 o
   0  10   2        1.30       -1.19      2.20 o
   1  10   2      182.77      152.68     14.34 o
   2  10   2       25.31       28.13      8.36 o
   3  10   2       40.64       37.68      7.25 o
   4  10   2        2.54        0.82      1.38 o
   5  10   2       24.09       22.25      4.76 o
   6  10   2       22.80       29.90      6.82 o
   7  10   2        4.85        6.64      1.69 o
  -3  11   2        8.49        6.82      4.61 o
  -2  11   2       24.79       29.89      6.66 o
  -1  11   2       12.08       17.99      6.35 o
   0  11   2       25.64       22.93      8.59 o
   1  11   2        3.03        6.33      6.00 o
   2  11   2        4.70        4.43      5.54 o
   3  11   2        3.08        1.92      4.44 o
   4  11   2        1.15       -1.25      3.27 o
   5  11   2        0.11        4.57      3.24 o
   6  11   2        5.84        5.04      3.23 o
  -2  12   2        1.32        5.60      4.59 o
  -1  12   2       24.86       38.99      9.79 o
   0  12   2        0.82       -1.82      2.61 o
   1  12   2        1.35       -1.84      2.61 o
   2  12   2        0.87        1.26      4.98 o
   3  12   2       12.77        9.88      4.47 o
   4  12   2       14.60       12.48      5.47 o
   5  12   2        9.27        7.19      4.22 o
   6  12   2        0.95        1.82      2.54 o
   0  13   2        2.22        8.23      4.79 o
   1  13   2        4.49        0.09      4.36 o
   2  13   2       14.65       19.66      8.17 o
   3  13   2       15.11       26.88      7.45 o
   4  13   2        2.47        3.91      2.64 o
   5  13   2        5.99        3.39      4.40 o
   2  14   2        2.56        7.81      6.68 o
  -4 -13   3        0.06        5.80      6.63 o
  -3 -13   3        0.07       -0.42      3.44 o
  -2 -13   3        5.05        3.46      7.60 o
  -1 -13   3        1.58        2.54      2.99 o
   0 -13   3        2.11       -2.33      4.07 o
  -5 -12   3       41.88       42.46     12.07 o
  -4 -12   3       29.97       32.76     10.14 o
  -3 -12   3       16.21        3.10      3.86 o
  -2 -12   3        3.05        1.22      2.36 o
  -1 -12   3       19.60        9.43      5.51 o
   0 -12   3        4.66        5.96      5.59 o
   1 -12   3        5.63        5.43      4.04 o
   2 -12   3        0.20       23.86     38.42 o
  -6 -11   3       26.54       18.67      8.19 o
  -5 -11   3        3.62        9.57      5.86 o
  -4 -11   3       41.84       43.97     11.39 o
  -3 -11   3        2.21        0.65      3.08 o
  -2 -11   3      183.00      180.00     15.86 o
  -1 -11   3        5.78        1.91      1.86 o
   0 -11   3      125.04      119.83     19.05 o
   1 -11   3        3.76        4.28      3.32 o
   2 -11   3        0.11       -6.09      6.80 o
   3 -11   3       38.99       43.19      8.86 o
  -7 -10   3        0.02       -0.58      1.46 o
  -6 -10   3        0.47       -2.33      3.58 o
  -5 -10   3        7.22        8.53      3.43 o
  -4 -10   3       39.79       35.71      8.77 o
  -3 -10   3      256.25      264.19     18.97 o
  -2 -10   3       10.91        4.93      3.21 o
  -1 -10   3      348.20      350.51     20.17 o
   0 -10   3        0.02        2.26      3.73 o
   1 -10   3       45.94       59.43      9.02 o
   2 -10   3       14.11       19.49      6.64 o
   3 -10   3        7.48        5.61      1.57 o
   4 -10   3        5.99        5.03      3.49 o
  -7  -9   3        0.37        2.32      4.44 o
  -6  -9   3        2.45        2.96      3.24 o
  -5  -9   3        0.34       -2.73      2.75 o
  -4  -9   3       10.47        8.07      4.52 o
  -3  -9   3       68.66       81.48     10.02 o
  -2  -9   3        7.48        1.48      2.98 o
  -1  -9   3        0.29        1.02      1.29 o
   0  -9   3      505.35      523.62     18.23 o
   1  -9   3      691.90      722.18     22.92 o
   2  -9   3        4.76        5.24      2.59 o
   3  -9   3       16.42       16.12      5.21 o
   4  -9   3        5.68        5.47      3.77 o
  -7  -8   3       10.15       11.23      5.58 o
  -6  -8   3       32.09       32.76      7.55 o
  -5  -8   3       15.44       18.43      4.27 o
  -4  -8   3        5.54        4.48      3.36 o
  -3  -8   3       66.96       70.10      8.67 o
  -2  -8   3       28.78       28.69      4.97 o
  -1  -8   3       37.16       34.79      3.74 o
   0  -8   3        0.01       -0.91      1.59 o
   1  -8   3      279.10      278.94     17.92 o
   2  -8   3      178.57      183.30     15.30 o
   3  -8   3      176.85      183.14     13.31 o
   4  -8   3       12.80       15.96      5.29 o
   5  -8   3        1.73        3.23      2.74 o
  -7  -7   3        4.29        5.97      1.86 o
  -6  -7   3        4.64        3.34      2.93 o
  -5  -7   3        2.28        2.44      1.24 o
  -4  -7   3      100.92      109.32      7.11 o
  -3  -7   3      170.44      186.07     12.58 o
  -2  -7   3      155.07      174.25     12.47 o
  -1  -7   3        6.84        6.28      1.39 o
   0  -7   3        0.02        0.23      1.97 o
   1  -7   3      127.89      106.00     11.54 o
   2  -7   3       42.56       25.01      8.05 o
   3  -7   3      206.86      218.59     13.53 o
   4  -7   3       12.89       16.14      4.21 o
   5  -7   3       86.92       78.82     10.10 o
   6  -7   3        4.06        3.61      4.76 o
  -8  -6   3        2.06        1.24      4.99 o
  -7  -6   3        0.21        1.94      4.04 o
  -6  -6   3      259.69      293.03     16.28 o
  -5  -6   3        1.47        0.78      1.22 o
  -4  -6   3       29.41       25.93      3.84 o
  -3  -6   3       21.08       17.45      2.79 o
  -2  -6   3      102.59      102.83      8.96 o
  -1  -6   3      185.01      164.67      7.86 o
   0  -6   3      166.99      165.30      9.41 o
   1  -6   3      339.10      324.11     14.10 o
   2  -6   3        0.35       -0.34      0.61 o
   3  -6   3       22.14       20.69      4.02 o
   4  -6   3       92.36       92.86      9.84 o
   5  -6   3       99.40      103.40     10.94 o
   6  -6   3        0.30        0.37      3.29 o
  -8  -5   3        8.68        9.77      4.96 o
  -7  -5   3       43.17       43.15      9.92 o
  -6  -5   3        0.33       -1.00      1.42 o
  -5  -5   3        0.88        2.00      1.36 o
  -4  -5   3      253.39      277.62     10.11 o
  -3  -5   3      179.04      171.56      6.68 o
  -2  -5   3        0.42       -0.76      0.70 o
  -1  -5   3       73.89       79.90      3.79 o
   0  -5   3      322.20      347.37     12.65 o
   1  -5   3       18.18       13.70      3.84 o
   2  -5   3       68.41       81.30     12.93 o
   3  -5   3      200.24      198.16     11.31 o
   4  -5   3       39.09       51.87      5.20 o
   5  -5   3        0.28        2.25      2.50 o
   6  -5   3       51.76       50.54      9.52 o
  -8  -4   3       40.82       42.09     10.73 o
  -7  -4   3       40.58       30.06      8.03 o
  -6  -4   3       32.00       26.17      4.28 o
  -5  -4   3        7.30        6.43      1.17 o
  -4  -4   3       33.02       27.58      2.51 o
  -3  -4   3       36.09       44.06      3.06 o
  -2  -4   3       60.45       70.18      3.22 o
  -1  -4   3     1584.74     1604.01     14.99 o
   0  -4   3       43.19       37.51      3.31 o
   1  -4   3      389.07      360.42     15.42 o
   2  -4   3        8.00        7.09      3.70 o
   3  -4   3       80.14       87.37      6.20 o
   4  -4   3        8.65        9.76      2.08 o
   5  -4   3        8.54        6.37      1.76 o
   6  -4   3       21.66       17.40      5.05 o
   7  -4   3        9.85       13.41      5.69 o
  -8  -3   3        0.08        0.18      7.66 o
  -7  -3   3       25.67       25.47      5.69 o
  -6  -3   3       79.93       86.16      6.91 o
  -5  -3   3       43.67       41.11      3.85 o
  -4  -3   3        0.03        1.16      0.48 o
  -3  -3   3       27.09       23.36      2.07 o
  -2  -3   3      337.50      369.17      5.93 o
  -1  -3   3     2577.45     2614.90     22.71 o
   0  -3   3     3935.23     4236.71     45.50 o
   1  -3   3      360.54      378.67     11.18 o
   2  -3   3     3195.95     3300.25     32.79 o
   3  -3   3      541.37      574.65     12.59 o
   4  -3   3        0.14       -0.65      0.94 o
   5  -3   3       63.40       66.28      6.83 o
   6  -3   3       14.47       16.34      4.69 o
   7  -3   3        0.33        3.65      2.65 o
  -8  -2   3       10.42        4.64      9.23 o
  -7  -2   3        1.40        0.29      3.09 o
  -6  -2   3        1.66       -1.47      1.42 o
  -5  -2   3       38.89       34.83      2.93 o
  -4  -2   3       44.34       36.46      2.76 o
  -3  -2   3        1.80        2.14      0.62 o
  -2  -2   3     3593.95     3723.85     19.15 o
  -1  -2   3     5929.14     6107.84     40.87 o
   0  -2   3    11165.46    11116.53    138.68 o
   1  -2   3      127.27      118.75      5.56 o
   2  -2   3        5.19        4.34      0.84 o
   3  -2   3       95.44      102.41      5.06 o
   4  -2   3      951.41     1038.20     22.25 o
   5  -2   3      148.19      164.36      8.99 o
   6  -2   3       52.92       50.30      9.09 o
   7  -2   3        5.33        2.88      2.87 o
  -8  -1   3        0.01       -0.54      3.11 o
  -7  -1   3        2.29       -0.47      1.89 o
  -6  -1   3       11.20        5.69      1.51 o
  -5  -1   3       46.18       47.75      3.82 o
  -4  -1   3      269.85      277.59      7.99 o
  -3  -1   3      271.46      314.22      7.61 o
  -2  -1   3      302.24      279.53      4.32 o
  -1  -1   3    23676.47    22547.64    103.27 o
   0  -1   3    10040.04     9990.75     90.40 o
   1  -1   3     2167.69     2052.42     16.19 o
   2  -1   3       58.65       47.25      3.35 o
   3  -1   3      141.00      132.83      4.81 o
   4  -1   3      287.44      275.00     10.39 o
   5  -1   3       13.17       13.79      2.41 o
   6  -1   3       79.93       96.41      9.67 o
   7  -1   3       10.33       12.64      5.57 o
   8  -1   3        5.21        3.56      4.07 o
  -8   0   3        0.73       -4.63      5.86 o
  -7   0   3        0.97        3.02      2.30 o
  -6   0   3        5.46        4.89      2.74 o
  -5   0   3       80.12       83.73      7.62 o
  -4   0   3        1.13       -0.12      0.35 o
  -3   0   3     1770.79     1754.24     19.73 o
  -2   0   3        1.58        1.47      0.48 o
  -1   0   3     6747.09     6415.60     25.15 o
   0   0   3      713.64      647.70      8.18 o
   1   0   3    10306.28     9706.36     89.45 o
   2   0   3      741.96      710.56      9.88 o
   3   0   3      193.36      220.91      6.35 o
   4   0   3       43.30       48.40      3.22 o
   5   0   3       26.39       23.09      2.43 o
   6   0   3      958.76     1039.49     31.17 o
   7   0   3        5.97        6.87      7.79 o
   8   0   3       19.13       17.69      7.87 o
  -7   1   3       32.27       28.45      6.45 o
  -6   1   3       68.94       78.92     11.33 o
  -5   1   3        4.87        3.79      1.37 o
  -4   1   3      186.42      197.78      8.75 o
  -3   1   3       61.74       69.66      3.95 o
  -2   1   3        4.35        3.48      0.67 o
  -1   1   3        7.38        7.87      0.98 o
   0   1   3        0.10        0.95      0.41 o
   1   1   3     5927.06     5759.05     31.82 o
   2   1   3     1399.50     1335.41     16.99 o
   3   1   3       36.62       32.47      2.80 o
   4   1   3      372.33      349.90      9.80 o
   5   1   3      128.44      131.51      6.79 o
   6   1   3      393.44      414.26     21.73 o
   7   1   3       74.54       83.37     15.51 o
   8   1   3        1.31        0.52      2.07 o
  -7   2   3       29.97       35.24      8.15 o
  -6   2   3        6.13        5.11      1.73 o
  -5   2   3        0.45       -0.16      1.78 o
  -4   2   3       45.78       46.61      3.49 o
  -3   2   3       23.49       17.06      1.57 o
  -2   2   3     2411.66     2592.81     33.91 o
  -1   2   3      834.48      802.41     11.79 o
   0   2   3       70.66       71.04      3.81 o
   1   2   3     1341.07     1323.23     11.66 o
   2   2   3      191.24      195.07      5.37 o
   3   2   3     2306.92     2329.98     33.36 o
   4   2   3       40.32       33.83      3.68 o
   5   2   3       77.38       67.02      4.79 o
   6   2   3      172.28      187.15     11.50 o
   7   2   3       20.74       20.54      6.91 o
   8   2   3        0.55        1.09      2.27 o
  -7   3   3       38.84       47.54     10.55 o
  -6   3   3       13.79       13.32      4.00 o
  -5   3   3      138.29      136.14     11.90 o
  -4   3   3       93.62       97.88      5.68 o
  -3   3   3        5.82        9.08      2.16 o
  -2   3   3      773.60      794.46     17.00 o
  -1   3   3      350.78      348.42      7.32 o
   0   3   3        5.10        3.29      1.19 o
   1   3   3       21.02       21.66      2.13 o
   2   3   3      279.90      296.04      7.11 o
   3   3   3      142.52      193.64      6.43 o
   4   3   3      140.44      160.71      7.26 o
   5   3   3      250.77      226.98     17.62 o
   6   3   3      192.41      190.12     12.01 o
   7   3   3        7.14        3.00      2.11 o
   8   3   3        2.56        0.35      3.99 o
  -7   4   3        0.05       -1.59      2.32 o
  -6   4   3        6.64       10.81      5.25 o
  -5   4   3       64.91       77.42      9.26 o
  -4   4   3       99.30       95.04      6.95 o
  -3   4   3      246.14      256.46     11.80 o
  -2   4   3       11.00       14.60      2.37 o
  -1   4   3      152.57      166.51      6.37 o
   0   4   3      545.61      612.21     14.17 o
   1   4   3      850.75      849.43     13.70 o
   2   4   3       24.05       20.02      2.59 o
   3   4   3      853.28      830.89     15.20 o
   4   4   3       19.76       18.75      2.11 o
   5   4   3       22.80       20.81      3.36 o
   6   4   3        1.80        1.55      2.55 o
   7   4   3       15.83       14.20      4.09 o
   8   4   3        0.10       -7.95      6.25 o
  -6   5   3        5.55        2.34      1.78 o
  -5   5   3        5.07        2.24      2.04 o
  -4   5   3        3.58        0.93      1.79 o
  -3   5   3       66.27       64.71      6.74 o
  -2   5   3       14.45       18.52      3.05 o
  -1   5   3       87.45      126.30     11.06 o
   0   5   3     2045.19     2126.38     32.45 o
   1   5   3     4638.02     4727.71     61.60 o
   2   5   3       28.98       25.14      3.14 o
   3   5   3      220.81      216.11      9.86 o
   4   5   3        3.08        2.50      0.80 o
   5   5   3       13.95       14.55      1.83 o
   6   5   3       42.95       42.12      7.47 o
   7   5   3        0.83       -0.79      2.16 o
   8   5   3        0.07       -2.81      3.80 o
  -6   6   3        7.75        8.63      2.34 o
  -5   6   3        2.64        3.08      3.02 o
  -4   6   3       91.69       75.26      8.58 o
  -3   6   3       14.68        6.91      3.23 o
  -2   6   3      186.84      172.27      9.06 o
  -1   6   3       29.14       30.73      4.09 o
   0   6   3       11.71        7.27      3.67 o
   1   6   3      284.91      266.10     10.97 o
   2   6   3      609.34      607.28     15.43 o
   3   6   3      977.82      980.56     25.54 o
   4   6   3        6.61        7.47      1.73 o
   5   6   3        1.11        1.33      1.13 o
   6   6   3       27.47       29.12      6.52 o
   7   6   3       30.39       36.47      7.57 o
   8   6   3        0.00        1.78      3.53 o
  -5   7   3       26.26       19.32      5.89 o
  -4   7   3        2.90        4.53      2.18 o
  -3   7   3       16.13       22.45      4.17 o
  -2   7   3     1873.62     1918.40     30.06 o
  -1   7   3        8.44        5.71      2.61 o
   0   7   3      466.38      483.90     17.77 o
   1   7   3        1.16       -1.48      2.12 o
   2   7   3      134.28      126.37      8.02 o
   3   7   3      311.06      301.41     12.17 o
   4   7   3        0.42        0.02      1.61 o
   5   7   3        0.53       -0.92      1.45 o
   6   7   3        0.59       -1.22      2.09 o
   7   7   3       33.72       41.75      6.94 o
   8   7   3        2.74        2.33      4.40 o
  -5   8   3        9.09       14.48      4.56 o
  -4   8   3       76.37       89.66     13.01 o
  -3   8   3       26.37       21.18      5.16 o
  -2   8   3      226.51      230.71     12.40 o
  -1   8   3      238.15      228.35     11.91 o
   0   8   3       16.66       12.55      2.92 o
   1   8   3       11.78        9.28      1.80 o
   2   8   3       12.55        8.32      2.41 o
   3   8   3       18.60       14.11      5.73 o
   4   8   3      356.84      357.02     16.51 o
   5   8   3      446.18      464.94     19.04 o
   6   8   3        2.21        2.39      1.36 o
   7   8   3       16.55       17.63      6.30 o
   8   8   3        0.50       13.90      8.13 o
  -4   9   3        0.06        0.35      2.01 o
  -3   9   3       45.44       48.05      9.56 o
  -2   9   3        1.15        1.01      2.15 o
  -1   9   3      377.47      407.47     16.63 o
   0   9   3        3.75        3.37      1.83 o
   1   9   3        2.34       -0.77      2.17 o
   2   9   3        4.34        1.54      4.03 o
   3   9   3        3.84       -2.69      3.24 o
   4   9   3      101.49       93.59      8.62 o
   5   9   3      138.79      130.82     10.82 o
   6   9   3        9.56        1.44      2.77 o
   7   9   3        2.08       -1.55      4.17 o
  -3  10   3        5.99       14.56      5.42 o
  -2  10   3       29.38       29.17      6.63 o
  -1  10   3        8.07        6.49      4.04 o
   0  10   3      125.88      130.05     12.98 o
   1  10   3       31.11       19.40      4.64 o
   2  10   3       10.06        6.25      1.21 o
   3  10   3       46.25       59.41      7.92 o
   4  10   3       18.57       15.78      3.65 o
   5  10   3       57.47       53.89      7.33 o
   6  10   3       72.62       74.54     10.43 o
   7  10   3        1.36        0.89      2.25 o
  -3  11   3        0.00        1.01      4.91 o
  -2  11   3        7.24        6.61      4.10 o
  -1  11   3        6.27        3.13      3.32 o
   0  11   3        5.37        2.57      1.26 o
   1  11   3        8.33       14.84      5.66 o
   2  11   3       81.57       37.66     17.93 o
   3  11   3       16.34        9.00      5.20 o
   4  11   3      201.28      211.54     14.67 o
   5  11   3        0.45       -1.40      3.61 o
   6  11   3       11.02       16.66      4.77 o
  -2  12   3       10.07       12.72      8.12 o
  -1  12   3        1.12        0.80      2.53 o
   0  12   3        2.99        4.46      3.23 o
   1  12   3       12.53        7.68      5.03 o
   2  12   3       20.94       22.10      8.27 o
   3  12   3        0.49       -0.63      1.98 o
   4  12   3       46.79       56.56      8.74 o
   5  12   3        3.49        2.04      5.25 o
   6  12   3        0.67        0.67      2.46 o
   0  13   3       13.79       27.30      8.81 o
   1  13   3        0.13        0.61      2.69 o
   2  13   3        0.57        1.34      2.09 o
   3  13   3       13.64       18.54      6.52 o
   4  13   3       26.44       31.13      6.82 o
   5  13   3       38.80       36.27      8.47 o
  -4 -13   4        0.24       -2.01      1.34 o
  -3 -13   4        7.70        5.64      4.45 o
  -2 -13   4        2.00       -1.37      3.99 o
  -1 -13   4        4.37        3.47      3.23 o
   0 -13   4        0.18        4.82      5.33 o
  -5 -12   4        0.96       -2.16      4.11 o
  -4 -12   4      100.67      101.29     17.65 o
  -3 -12   4       50.11       47.78     12.04 o
  -2 -12   4        0.57        2.97      2.29 o
  -1 -12   4       13.79       14.14      7.25 o
   0 -12   4        0.09       -0.48      3.60 o
   1 -12   4       24.58       32.13     11.16 o
   2 -12   4       17.30       39.70     45.02 o
  -6 -11   4        5.14        2.23      4.21 o
  -5 -11   4        1.27        2.16      7.63 o
  -4 -11   4        2.15       -0.11      3.89 o
  -3 -11   4        0.84       -1.06      2.48 o
  -2 -11   4       19.18       12.80      5.68 o
  -1 -11   4        9.32        9.55      5.84 o
   0 -11   4       12.61        5.30      6.90 o
   1 -11   4        1.10       -0.28      5.76 o
   2 -11   4        4.42        8.87      5.49 o
   3 -11   4        5.91        6.30      3.50 o
  -6 -10   4       17.45       14.75      5.50 o
  -5 -10   4        0.00        0.79      1.84 o
  -4 -10   4       27.51       30.33      8.36 o
  -3 -10   4       14.13       11.71      5.54 o
  -2 -10   4       42.93       38.67      6.99 o
  -1 -10   4       43.50       36.06      6.07 o
   0 -10   4       30.24       23.88      7.89 o
   1 -10   4        5.45        0.16      2.34 o
   2 -10   4      186.24      246.85     19.80 o
   3 -10   4        1.69        2.14      2.36 o
   4 -10   4        2.01        6.33      4.68 o
  -7  -9   4       55.78       68.78     15.75 o
  -6  -9   4       14.39       14.44      7.15 o
  -5  -9   4       18.21       18.04      4.59 o
  -4  -9   4        2.84        3.23      2.97 o
  -3  -9   4      114.46      103.18     15.27 o
  -2  -9   4        4.98        5.76      3.23 o
  -1  -9   4       27.63       26.22      4.55 o
   0  -9   4       62.09       58.53      5.90 o
   1  -9   4       30.29       36.73      6.92 o
   2  -9   4      147.53      154.04     16.53 o
   3  -9   4        7.18        8.81      4.98 o
   4  -9   4       27.12       16.01      8.91 o
  -7  -8   4       66.91       76.23     15.26 o
  -6  -8   4       31.47       28.77      7.40 o
  -5  -8   4        9.46        9.91      3.24 o
  -4  -8   4      102.41      108.54     14.67 o
  -3  -8   4      129.30      124.87     15.46 o
  -2  -8   4       89.80      100.11      9.99 o
  -1  -8   4       10.33        7.46      1.63 o
   0  -8   4       83.77       82.87      6.76 o
   1  -8   4      150.68      145.30      8.82 o
   2  -8   4        7.96        6.80      2.83 o
   3  -8   4       94.25      118.38     10.76 o
   4  -8   4       26.58       21.06      5.60 o
   5  -8   4       21.20       21.78      5.01 o
  -7  -7   4       19.36       14.05      7.16 o
  -6  -7   4       22.32       30.53      7.00 o
  -5  -7   4        2.41        1.57      1.80 o
  -4  -7   4        1.00        0.92      1.37 o
  -3  -7   4       16.28       13.60      4.57 o
  -2  -7   4        0.01        0.51      1.33 o
  -1  -7   4      185.32      173.80      8.85 o
   0  -7   4      204.84      189.50     10.73 o
   1  -7   4      229.81      236.58     12.05 o
   2  -7   4       31.48       26.74      3.93 o
   3  -7   4        3.03        2.36      2.05 o
   4  -7   4       15.24        9.35      5.11 o
   5  -7   4        0.17       -0.36      1.99 o
  -8  -6   4        0.38       -1.38      6.12 o
  -7  -6   4       19.37       16.99      8.72 o
  -6  -6   4       19.42       15.85      3.82 o
  -5  -6   4      164.40      179.02     10.12 o
  -4  -6   4       70.87       69.72      5.81 o
  -3  -6   4        0.41       -0.56      0.66 o
  -2  -6   4      137.24      112.01      8.18 o
  -1  -6   4      433.79      397.91      9.24 o
   0  -6   4      622.30      574.23     24.60 o
   1  -6   4       36.85       29.40      6.98 o
   2  -6   4      106.75      108.31     13.19 o
   3  -6   4        0.67        2.97      2.25 o
   4  -6   4        4.34        0.55      3.04 o
   5  -6   4       23.06       18.35      4.91 o
   6  -6   4        1.34        1.13      1.46 o
  -8  -5   4        0.03       -0.34      2.38 o
  -7  -5   4        6.43        3.53      2.30 o
  -6  -5   4       16.84       21.07      3.74 o
  -5  -5   4       71.97       75.59      6.38 o
  -4  -5   4      152.02      154.13      8.37 o
  -3  -5   4       18.54       20.99      2.55 o
  -2  -5   4     2636.21     2702.55     28.82 o
  -1  -5   4     1337.71     1303.52     24.74 o
   0  -5   4        8.37        4.55      0.97 o
   1  -5   4        0.01       -1.70      2.80 o
   2  -5   4        3.02        3.42      1.74 o
   3  -5   4        3.82        0.65      2.22 o
   4  -5   4        4.10        7.28      2.28 o
   5  -5   4       29.52       34.84      5.21 o
   6  -5   4        1.48       -0.78      4.61 o
  -8  -4   4        7.36        5.39      4.19 o
  -7  -4   4       22.01       25.86      6.44 o
  -6  -4   4       32.93       35.06      4.87 o
  -5  -4   4      124.92      130.42      7.48 o
  -4  -4   4       59.99       69.23      4.56 o
  -3  -4   4       90.43      107.01      4.54 o
  -2  -4   4      346.19      330.69      7.85 o
  -1  -4   4     1389.57     1303.42     17.90 o
   0  -4   4      662.18      690.97     22.75 o
   1  -4   4        0.05        1.02      0.94 o
   2  -4   4       15.06       20.90      3.62 o
   3  -4   4      619.86      617.37     16.52 o
   4  -4   4       19.28       20.30      3.33 o
   5  -4   4        0.86        1.41      0.82 o
   6  -4   4        5.26        0.40      1.10 o
   7  -4   4        0.19       -0.88      2.46 o
  -8  -3   4        2.32        3.98      5.49 o
  -7  -3   4        3.20        1.66      2.64 o
  -6  -3   4      143.91      150.24      9.38 o
  -5  -3   4        0.01       -0.42      0.89 o
  -4  -3   4      102.33      100.47      4.93 o
  -3  -3   4      268.93      272.64      7.38 o
  -2  -3   4     2047.30     2054.09     17.84 o
  -1  -3   4     1237.20     1274.08     16.92 o
   0  -3   4      504.23      492.55     19.72 o
   1  -3   4      739.90      805.06     19.15 o
   2  -3   4      126.43      148.44      6.25 o
   3  -3   4      726.26      730.43     14.79 o
   4  -3   4        0.34        1.02      0.43 o
   5  -3   4       87.06      100.74      7.97 o
   6  -3   4        0.38       -0.39      2.17 o
   7  -3   4       11.84       15.91      5.72 o
  -8  -2   4       13.04       11.33      4.55 o
  -7  -2   4       16.55       17.48      5.06 o
  -6  -2   4        0.10       -2.51      1.95 o
  -5  -2   4      214.16      203.33      9.66 o
  -4  -2   4       25.61       26.13      2.56 o
  -3  -2   4      290.01      312.37      6.69 o
  -2  -2   4      429.99      448.27      6.51 o
  -1  -2   4      109.34       85.41      3.39 o
   0  -2   4    14546.17    14419.19    189.23 o
   1  -2   4      315.00      292.81     10.56 o
   2  -2   4        7.81        5.36      0.77 o
   3  -2   4       25.90       19.37      2.37 o
   4  -2   4       18.75       19.18      2.48 o
   5  -2   4       93.60      106.65      7.60 o
   6  -2   4        1.22        0.28      1.79 o
   7  -2   4        7.39        8.48      3.31 o
  -8  -1   4        0.38       -0.93      8.51 o
  -7  -1   4        0.00       -1.54      3.48 o
  -6  -1   4       29.37       22.18      4.20 o
  -5  -1   4      348.33      333.38     12.26 o
  -4  -1   4        0.31        1.14      0.83 o
  -3  -1   4       68.94       60.53      3.01 o
  -2  -1   4       31.38       22.07      1.40 o
  -1  -1   4      590.19      628.96      7.97 o
   0  -1   4      100.91       90.84      3.88 o
   1  -1   4     2389.68     2287.49     25.09 o
   2  -1   4      246.77      215.67      7.11 o
   3  -1   4       23.75       18.04      1.96 o
   4  -1   4        9.34        9.41      1.50 o
   5  -1   4       12.13       10.32      1.90 o
   6  -1   4      132.56      127.79     12.94 o
   7  -1   4        0.18        0.93      2.24 o
   8  -1   4       33.56       43.32     12.42 o
  -7   0   4       30.18       24.49      5.86 o
  -6   0   4      108.23       95.18     12.07 o
  -5   0   4       17.83       10.95      2.65 o
  -4   0   4     1117.43     1098.05     19.09 o
  -3   0   4       90.62       77.93      3.89 o
  -2   0   4      281.05      276.84      5.68 o
  -1   0   4     3706.11     3774.54     23.57 o
   0   0   4      520.82      561.78      8.83 o
   1   0   4     7687.52     7463.70     63.15 o
   2   0   4       67.19       58.80      3.12 o
   3   0   4       16.94       16.38      1.71 o
   4   0   4        7.83        6.72      1.00 o
   5   0   4       70.93       63.08      3.54 o
   6   0   4      104.25      116.48     12.13 o
   7   0   4        9.09       12.61      5.95 o
   8   0   4        5.13        4.94      5.53 o
  -7   1   4        0.00       -1.73      4.24 o
  -6   1   4        0.01        1.62      2.61 o
  -5   1   4        0.43       -1.11      1.40 o
  -4   1   4       41.97       34.54      3.73 o
  -3   1   4       83.70       83.68      4.94 o
  -2   1   4      897.87      915.13     12.72 o
  -1   1   4      660.37      646.56     13.20 o
   0   1   4      454.11      469.50     10.76 o
   1   1   4      456.75      437.70      6.73 o
   2   1   4      339.59      343.01      7.21 o
   3   1   4      213.86      222.33      8.83 o
   4   1   4        2.36        1.64      0.90 o
   5   1   4      190.01      161.99      7.69 o
   6   1   4       43.31       39.19      6.56 o
   7   1   4        0.14       -4.15      5.53 o
   8   1   4        3.50        6.16      4.38 o
  -7   2   4        3.78       -1.02      3.84 o
  -6   2   4       90.36       97.29     13.02 o
  -5   2   4       45.79       49.00      6.69 o
  -4   2   4       28.70       31.55      2.87 o
  -3   2   4        4.31        4.23      1.21 o
  -2   2   4     1798.77     1820.84     20.36 o
  -1   2   4      676.54      613.54      9.77 o
   0   2   4      377.48      375.89      6.24 o
   1   2   4       41.24       33.35      1.95 o
   2   2   4      112.25      119.59      4.28 o
   3   2   4        2.82        4.65      1.09 o
   4   2   4      208.88      201.60      8.69 o
   5   2   4        2.40        4.80      3.38 o
   6   2   4      201.46      209.31     13.24 o
   7   2   4        2.30       -1.31      3.84 o
   8   2   4        1.02        6.34      2.36 o
  -7   3   4       19.39       29.87      8.68 o
  -6   3   4        9.35        5.94      2.03 o
  -5   3   4       87.75       82.90      9.51 o
  -4   3   4      239.17      257.78     15.30 o
  -3   3   4      528.26      513.87     13.85 o
  -2   3   4       23.63       19.04      3.01 o
  -1   3   4      592.40      552.16     13.90 o
   0   3   4     1024.94     1085.61     13.93 o
   1   3   4      114.59      120.76      3.94 o
   2   3   4      174.27      178.57      5.43 o
   3   3   4     1802.10     1813.22     25.11 o
   4   3   4      782.37      739.62     15.26 o
   5   3   4       47.68       58.69     10.83 o
   6   3   4       54.97       52.33      6.55 o
   7   3   4       20.88        8.11     10.97 o
   8   3   4        0.08       -5.68      7.89 o
  -6   4   4        3.81        7.65      3.31 o
  -5   4   4       17.57       11.12      3.00 o
  -4   4   4      157.41      154.66     14.49 o
  -3   4   4      143.94      146.01     10.93 o
  -2   4   4      261.13      240.66      9.67 o
  -1   4   4      159.14      152.38      8.48 o
   0   4   4     1405.46     1500.65     21.22 o
   1   4   4      788.11      794.75     12.78 o
   2   4   4      526.93      503.06     10.74 o
   3   4   4      153.46      180.53      7.61 o
   4   4   4       22.50       19.71      2.20 o
   5   4   4        4.08        2.51      1.30 o
   6   4   4        1.95        0.63      1.54 o
   7   4   4        5.71        4.91      3.00 o
   8   4   4        6.96       -0.77      3.99 o
  -6   5   4       28.10       26.88      7.09 o
  -5   5   4       47.74       51.94      8.24 o
  -4   5   4      132.68      133.06     14.06 o
  -3   5   4      525.31      510.18     17.29 o
  -2   5   4      522.15      539.25     15.28 o
  -1   5   4      790.91      786.78     15.58 o
   0   5   4     1269.62     1391.11     32.87 o
   1   5   4       91.02       96.83      5.89 o
   2   5   4       57.24       62.56      4.34 o
   3   5   4       94.07      112.21      6.61 o
   4   5   4        6.14        4.32      1.11 o
   5   5   4       19.77       21.37      2.90 o
   6   5   4       17.05       22.01      5.56 o
   7   5   4        2.07       -1.31      4.41 o
   8   5   4        0.01        0.28      1.84 o
  -6   6   4        2.05        3.61      3.06 o
  -5   6   4        0.53        0.97      1.36 o
  -4   6   4       53.45       46.36      8.58 o
  -3   6   4      903.33      888.66     23.75 o
  -2   6   4       70.45       71.10      5.98 o
  -1   6   4      429.74      450.78     13.22 o
   0   6   4      596.16      601.37     23.71 o
   1   6   4      437.07      433.05     15.04 o
   2   6   4       13.16       11.74      1.14 o
   3   6   4       26.41       31.81      5.22 o
   4   6   4      146.41      153.21     10.54 o
   5   6   4       90.20       96.11      7.54 o
   6   6   4        2.39        2.48      2.60 o
   7   6   4        0.63        0.27      2.99 o
   8   6   4        9.44        5.82      3.61 o
  -5   7   4       16.99       18.64      6.05 o
  -4   7   4        0.56       -0.84      1.72 o
  -3   7   4      160.90      151.04     12.48 o
  -2   7   4        1.59       10.17      3.23 o
  -1   7   4        3.65        2.38      3.26 o
   0   7   4       14.55       15.78      4.30 o
   1   7   4      272.16      262.03     15.02 o
   2   7   4       46.60       21.86     10.17 o
   3   7   4      315.56      310.85     12.97 o
   4   7   4        4.16        9.36      2.92 o
   5   7   4        3.86        3.73      2.87 o
   6   7   4        3.23        3.18      2.22 o
   7   7   4       10.64       14.00      3.92 o
   8   7   4        0.33        3.34      4.21 o
  -5   8   4       26.09       42.25      9.94 o
  -4   8   4        0.49        1.06      0.99 o
  -3   8   4      149.54      154.12     13.39 o
  -2   8   4       48.88       41.22      4.36 o
  -1   8   4       75.15       59.11      7.31 o
   0   8   4      119.48      117.81      9.48 o
   1   8   4       22.55       22.42      4.74 o
   2   8   4       13.55       13.65      4.30 o
   3   8   4        0.58       -0.77      2.52 o
   4   8   4      529.70      565.96     20.83 o
   5   8   4       33.30       28.33      3.10 o
   6   8   4       84.92      102.08     11.38 o
   7   8   4       11.65       13.97      5.56 o
  -4   9   4        1.37        3.29      4.09 o
  -3   9   4       25.87       31.34      7.76 o
  -2   9   4        2.17        4.90      1.89 o
  -1   9   4       21.66       13.04      3.66 o
   0   9   4       34.20       36.83      5.15 o
   1   9   4        2.55        1.53      2.24 o
   2   9   4       11.21        3.64      4.13 o
   3   9   4        0.86       -2.08      2.65 o
   4   9   4      162.89      175.05     12.01 o
   5   9   4       84.81      102.10      9.60 o
   6   9   4       12.91        8.86      3.55 o
   7   9   4       24.16       18.27      4.93 o
  -3  10   4       27.89       34.81      9.03 o
  -2  10   4        0.13       -0.22      1.97 o
  -1  10   4        0.18        2.82      1.60 o
   0  10   4      129.81      111.94     11.44 o
   1  10   4      157.19      122.49     12.18 o
   2  10   4        4.76        4.88      1.84 o
   3  10   4       55.54       72.91     10.26 o
   4  10   4       19.59       19.29      4.19 o
   5  10   4       14.28       11.41      1.94 o
   6  10   4        0.45        0.90      1.56 o
   7  10   4       18.56       12.78      4.35 o
  -2  11   4       21.06       18.04      6.33 o
  -1  11   4        0.03       -1.85      3.50 o
   0  11   4        0.92        0.64      2.95 o
   1  11   4        5.96        1.00      3.67 o
   2  11   4      395.60      330.27     34.54 o
   3  11   4        0.19       -2.28      3.12 o
   4  11   4        3.01        5.16      2.77 o
   5  11   4        7.65        7.39      3.58 o
   6  11   4        0.69       -0.28      2.37 o
  -1  12   4        4.45        2.25      3.68 o
   0  12   4       24.47       32.48      8.60 o
   1  12   4        0.48        4.78      5.43 o
   2  12   4        6.81       10.70      5.97 o
   3  12   4        0.21       -0.40      2.69 o
   4  12   4       18.52       21.13      6.06 o
   5  12   4       15.40       11.45      6.20 o
   6  12   4        6.18        7.96      3.38 o
   0  13   4        1.81        9.31      5.93 o
   1  13   4        0.18        1.34      5.79 o
   2  13   4        2.46       -2.82      3.56 o
   3  13   4        0.53        1.89      2.62 o
   4  13   4        2.14        8.04      3.69 o
  -4 -13   5        0.01        2.36      4.95 o
  -3 -13   5       14.49       18.16      8.22 o
  -2 -13   5        0.02        2.01      4.75 o
  -1 -13   5       21.04       18.54      8.87 o
   0 -13   5        2.19        8.07      6.21 o
  -5 -12   5        7.25        7.64      4.86 o
  -4 -12   5       24.85       23.31      8.51 o
  -3 -12   5       10.30        5.25      6.92 o
  -2 -12   5        0.00       -4.23      4.36 o
  -1 -12   5       38.84       42.76     11.72 o
   0 -12   5       31.47       39.95     12.10 o
   1 -12   5       65.39       76.67     16.22 o
   2 -12   5       39.57      113.94     52.79 o
  -6 -11   5        0.00       -0.12      4.37 o
  -5 -11   5        9.50        3.49      4.27 o
  -4 -11   5       33.60       22.73      9.23 o
  -3 -11   5        4.02       11.07      5.79 o
  -2 -11   5        0.43       -0.31      1.77 o
  -1 -11   5      134.04      136.47     20.40 o
   0 -11   5       94.73       97.80     17.37 o
   1 -11   5        0.72        5.96      4.58 o
   2 -11   5       70.96       80.50     15.94 o
   3 -11   5        0.05       10.62      4.52 o
  -6 -10   5        7.36        7.68      4.65 o
  -5 -10   5       22.99       17.74      5.53 o
  -4 -10   5        0.08       -3.23      3.85 o
  -3 -10   5      198.06      202.81     23.48 o
  -2 -10   5       60.51       63.39     13.03 o
  -1 -10   5       18.38       25.15      8.49 o
   0 -10   5      147.93      168.70     21.70 o
   1 -10   5       76.37       67.95     13.75 o
   2 -10   5       53.31       60.29     10.20 o
   3 -10   5        0.50       -0.88      3.33 o
   4 -10   5        9.28        8.05      2.24 o
  -7  -9   5        0.00       -2.63      3.72 o
  -6  -9   5       17.03       17.21      7.87 o
  -5  -9   5        1.22        1.07      2.15 o
  -4  -9   5        6.38        0.18      3.92 o
  -3  -9   5      112.37      120.38     16.44 o
  -2  -9   5       34.60       50.01     11.30 o
  -1  -9   5       77.51       75.44      8.52 o
   0  -9   5        5.47        5.16      2.35 o
   1  -9   5        0.00       -2.28      2.51 o
   2  -9   5        1.21        0.97      2.96 o
   3  -9   5      119.57      127.59     14.66 o
   4  -9   5        0.39       -1.26      1.96 o
  -7  -8   5        0.96       -2.59      4.15 o
  -6  -8   5        3.81        5.63      3.45 o
  -5  -8   5       35.21       38.49      7.50 o
  -4  -8   5       23.71       26.14      7.26 o
  -3  -8   5        1.24        1.26      2.84 o
  -2  -8   5      536.63      556.19     33.99 o
  -1  -8   5       43.93       45.29      9.97 o
   0  -8   5       56.72       46.25      5.25 o
   1  -8   5       43.70       28.03      7.08 o
   2  -8   5       10.30        8.46      2.49 o
   3  -8   5       60.79       63.73      8.06 o
   4  -8   5        7.42        3.63      4.23 o
   5  -8   5       25.42       25.80      7.16 o
  -7  -7   5        4.48        1.74      6.71 o
  -6  -7   5        9.67       11.23      3.96 o
  -5  -7   5        8.07        4.52      1.92 o
  -4  -7   5       18.93       20.68      3.75 o
  -3  -7   5       50.33       50.82      9.74 o
  -2  -7   5        2.48        1.77      1.08 o
  -1  -7   5      233.33      218.04      8.80 o
   0  -7   5      401.02      396.39     19.93 o
   1  -7   5      240.54      246.93     21.64 o
   2  -7   5       14.12       14.69      5.84 o
   3  -7   5        9.59        6.06      3.33 o
   4  -7   5      102.43       72.53     13.44 o
   5  -7   5        0.01        1.87      2.40 o
  -7  -6   5       16.04       18.18     10.78 o
  -6  -6   5        0.93        4.40      3.43 o
  -5  -6   5        5.14        7.49      3.27 o
  -4  -6   5        1.36        2.04      2.60 o
  -3  -6   5      118.05      135.24      7.99 o
  -2  -6   5        3.25        2.04      1.11 o
  -1  -6   5      354.04      351.33     10.13 o
   0  -6   5       90.87       84.72     12.14 o
   1  -6   5      253.69      304.73     22.22 o
   2  -6   5      192.08      165.74     16.42 o
   3  -6   5        6.53        5.29      2.30 o
   4  -6   5      197.80      191.24     13.69 o
   5  -6   5        2.90        1.52      1.07 o
   6  -6   5        2.21       -0.19      2.54 o
  -7  -5   5        0.03        2.11      3.28 o
  -6  -5   5        2.29        1.87      2.52 o
  -5  -5   5       21.56       14.99      3.35 o
  -4  -5   5      158.26      156.75     10.06 o
  -3  -5   5      222.05      235.58      8.61 o
  -2  -5   5      119.23      116.57      6.40 o
  -1  -5   5        1.94        0.95      1.57 o
   0  -5   5     1937.33     2070.45     54.10 o
   1  -5   5      254.29      258.56     15.75 o
   2  -5   5        8.45        6.51      1.79 o
   3  -5   5       70.50       72.44      5.85 o
   4  -5   5       26.82       21.05      4.88 o
   5  -5   5       18.14       19.27      4.00 o
   6  -5   5       18.20       19.71      5.96 o
  -8  -4   5        0.00        1.93      4.51 o
  -7  -4   5        7.27       12.90      4.86 o
  -6  -4   5      127.81      126.36     11.38 o
  -5  -4   5       52.08       49.03      5.36 o
  -4  -4   5        6.61        5.02      1.37 o
  -3  -4   5       30.57       28.36      2.32 o
  -2  -4   5      113.26      110.89      5.34 o
  -1  -4   5     1158.78     1145.03     18.23 o
   0  -4   5       46.65       47.53      6.25 o
   1  -4   5      503.80      543.56     21.07 o
   2  -4   5      137.34      155.13      7.10 o
   3  -4   5       65.65       58.07      4.78 o
   4  -4   5        9.29       13.32      2.72 o
   5  -4   5        5.89        3.77      1.03 o
   6  -4   5       10.32        5.93      2.91 o
   7  -4   5        0.22        1.84      6.93 o
  -8  -3   5       11.51       14.88      7.03 o
  -7  -3   5       35.00       37.53      7.17 o
  -6  -3   5       12.03       12.71      2.54 o
  -5  -3   5      121.72      114.01      7.41 o
  -4  -3   5       56.00       52.99      3.83 o
  -3  -3   5       36.44       21.25      2.91 o
  -2  -3   5      319.59      315.01      7.41 o
  -1  -3   5        6.14       11.79      2.09 o
   0  -3   5       77.42       67.81      7.72 o
   1  -3   5      216.66      201.50     11.86 o
   2  -3   5      421.30      383.50     10.04 o
   3  -3   5       52.90       58.15      4.05 o
   4  -3   5       23.12       18.06      2.57 o
   5  -3   5      114.17      129.22      9.19 o
   6  -3   5       20.13       15.75      3.57 o
   7  -3   5       16.27       23.98      7.52 o
  -7  -2   5        3.92        2.30      1.60 o
  -6  -2   5        0.05       -1.64      1.93 o
  -5  -2   5      417.26      411.80     13.98 o
  -4  -2   5        3.64        4.79      1.65 o
  -3  -2   5       98.98      104.88      4.33 o
  -2  -2   5       31.30       35.92      2.03 o
  -1  -2   5      208.58      213.09      6.33 o
   0  -2   5      552.21      501.94     12.16 o
   1  -2   5      172.14      157.66      9.32 o
   2  -2   5      573.67      578.03     12.21 o
   3  -2   5       26.02       20.50      2.58 o
   4  -2   5      368.77      364.71     13.18 o
   5  -2   5      206.57      224.31     11.21 o
   6  -2   5       50.02       43.29      7.59 o
   7  -2   5        2.56        0.08      2.39 o
  -7  -1   5       11.78        8.20      1.64 o
  -6  -1   5        7.29        3.18      2.53 o
  -5  -1   5      120.49      113.98      6.45 o
  -4  -1   5       20.09       22.95      2.47 o
  -3  -1   5     1254.27     1195.73     17.21 o
  -2  -1   5     1053.26     1041.89     12.49 o
  -1  -1   5      657.17      614.43      8.65 o
   0  -1   5       76.12       71.20      3.78 o
   1  -1   5     1015.65     1032.35     20.03 o
   2  -1   5       58.06       49.43      2.87 o
   3  -1   5        0.85        3.12      1.35 o
   4  -1   5        4.55        6.07      0.99 o
   5  -1   5      378.54      381.78     13.28 o
   6  -1   5        4.83        1.12      1.28 o
   7  -1   5        5.77        2.42      3.20 o
  -7   0   5       26.23       27.70      7.19 o
  -6   0   5       18.97       17.15      4.93 o
  -5   0   5       34.40       31.44      4.64 o
  -4   0   5      229.26      218.53      9.33 o
  -3   0   5      209.06      192.31      5.87 o
  -2   0   5       13.78       14.77      1.41 o
  -1   0   5     3017.73     2986.22     28.69 o
   0   0   5       83.03       78.08      3.65 o
   1   0   5      915.34      925.34     11.05 o
   2   0   5      246.04      224.57      6.01 o
   3   0   5      250.24      226.62      8.51 o
   4   0   5       16.24       15.54      2.17 o
   5   0   5      176.25      167.73      5.72 o
   6   0   5       96.79      100.18     11.52 o
   7   0   5       14.52       12.51      4.81 o
   8   0   5       10.26       11.51      6.18 o
  -7   1   5       22.56       13.95      5.08 o
  -6   1   5       11.08       10.97      3.63 o
  -5   1   5       37.92       40.41      6.02 o
  -4   1   5      154.19      147.10      8.17 o
  -3   1   5      112.20      114.36      5.06 o
  -2   1   5       15.56       11.55      1.46 o
  -1   1   5        2.84        1.90      0.61 o
   0   1   5      588.86      611.08      9.13 o
   1   1   5      322.25      347.51      8.49 o
   2   1   5        0.03        0.34      0.34 o
   3   1   5       12.67        6.64      1.22 o
   4   1   5       10.63        9.63      1.55 o
   5   1   5        6.27        5.47      1.48 o
   6   1   5      115.09      119.04     12.24 o
   7   1   5      126.84      136.29     27.68 o
   8   1   5        6.16        2.65      1.44 o
  -7   2   5       35.02       44.11     10.14 o
  -6   2   5        4.68        7.26      3.38 o
  -5   2   5        4.26        4.74      2.10 o
  -4   2   5        4.03        2.21      0.94 o
  -3   2   5        3.45        2.26      0.93 o
  -2   2   5       53.63       68.69      3.66 o
  -1   2   5      127.28      127.07      5.64 o
   0   2   5       22.83       14.99      1.23 o
   1   2   5       49.77       43.62      2.12 o
   2   2   5        0.16        0.42      0.70 o
   3   2   5     2145.59     2221.82     26.35 o
   4   2   5      125.46      115.06      7.83 o
   5   2   5      268.33      257.85     12.52 o
   6   2   5        0.00       -1.17      1.97 o
   7   2   5        0.19       -1.32      6.54 o
   8   2   5        0.10       -0.40      5.10 o
  -7   3   5        1.02        0.30      1.18 o
  -6   3   5        0.03       -1.38      2.90 o
  -5   3   5       23.26       22.28      4.99 o
  -4   3   5       58.70       55.24      6.44 o
  -3   3   5       26.28       27.95      3.88 o
  -2   3   5      406.94      403.88      9.53 o
  -1   3   5      107.00       98.06      6.30 o
   0   3   5      237.21      276.61      8.01 o
   1   3   5       72.09       74.50      3.58 o
   2   3   5       11.03        6.36      0.90 o
   3   3   5      379.12      397.23      9.37 o
   4   3   5       63.68       55.41      4.65 o
   5   3   5       48.75       47.65      4.79 o
   6   3   5       36.78       36.22      6.24 o
   7   3   5       86.81       80.42     21.46 o
   8   3   5        4.53        3.64      6.66 o
  -6   4   5        1.70        2.66      2.51 o
  -5   4   5       76.10       74.46      9.71 o
  -4   4   5       36.61       31.43      4.83 o
  -3   4   5       15.95       13.94      3.46 o
  -2   4   5      461.82      437.42     17.80 o
  -1   4   5      706.86      717.50     18.03 o
   0   4   5      746.32      788.89     20.40 o
   1   4   5       22.11       16.24      2.14 o
   2   4   5      480.38      493.85     10.89 o
   3   4   5       63.69       69.37      4.34 o
   4   4   5      102.97      100.91      4.58 o
   5   4   5       23.74       20.75      3.11 o
   6   4   5        3.55        1.88      2.06 o
   7   4   5       39.36       39.39      8.60 o
   8   4   5        0.12       -4.27      5.11 o
  -6   5   5        2.82        1.63      3.20 o
  -5   5   5        5.67        9.84      3.61 o
  -4   5   5        0.01        0.56      1.69 o
  -3   5   5       27.92       31.86      5.39 o
  -2   5   5       40.14       44.94      5.72 o
  -1   5   5       20.64       22.27      5.35 o
   0   5   5      134.24      147.89      9.81 o
   1   5   5       66.03       57.77      4.81 o
   2   5   5      106.51      108.31      7.10 o
   3   5   5      433.45      404.65     14.06 o
   4   5   5      140.86      146.00      7.66 o
   5   5   5       87.53       93.57      6.66 o
   6   5   5        3.00        2.39      1.54 o
   7   5   5        0.77        0.45      3.40 o
   8   5   5        8.15        0.93      3.87 o
  -5   6   5       19.44       18.56      5.22 o
  -4   6   5       25.87       27.93      7.19 o
  -3   6   5      117.42      132.76     11.97 o
  -2   6   5       11.97        6.63      2.10 o
  -1   6   5      104.15       78.65      6.10 o
   0   6   5      179.90      193.40     14.73 o
   1   6   5      307.72      262.15     13.15 o
   2   6   5       48.32       51.07      5.19 o
   3   6   5      751.06      792.98     24.14 o
   4   6   5       46.76       44.14      5.94 o
   5   6   5      117.44      115.32      7.78 o
   6   6   5        0.97        1.23      0.78 o
   7   6   5       91.52       86.60     15.82 o
   8   6   5        4.14        3.80      2.45 o
  -5   7   5        0.23        3.43      1.83 o
  -4   7   5      205.22      220.92     20.57 o
  -3   7   5      403.81      436.91     22.32 o
  -2   7   5        0.03        0.01      1.40 o
  -1   7   5      181.68      168.16      8.30 o
   0   7   5       91.60      115.73     12.22 o
   1   7   5        0.29        0.17      1.80 o
   2   7   5        5.75       10.51      4.28 o
   3   7   5       42.80       44.29      6.80 o
   4   7   5       14.11       20.26      4.56 o
   5   7   5      134.52      136.01     10.90 o
   6   7   5       54.74       51.63      7.91 o
   7   7   5        4.44        5.98      3.46 o
   8   7   5       15.42       18.42      8.58 o
  -4   8   5       48.95       63.10     11.56 o
  -3   8   5       39.80       38.99      7.13 o
  -2   8   5       65.07       47.33      8.54 o
  -1   8   5      293.55      300.46     12.33 o
   0   8   5       25.53       37.07     10.76 o
   1   8   5      114.61      108.79     10.64 o
   2   8   5        0.64        1.39      4.07 o
   3   8   5        7.30        6.84      1.90 o
   4   8   5      332.38      355.04     18.43 o
   5   8   5       50.84       51.73      6.38 o
   6   8   5        1.03        3.00      2.08 o
   7   8   5        7.49        3.59      1.91 o
  -4   9   5       32.58       54.44     11.24 o
  -3   9   5       22.15       22.58      6.74 o
  -2   9   5      140.48      134.73     10.33 o
  -1   9   5        3.46        1.00      2.64 o
   0   9   5       47.58       45.53      7.63 o
   1   9   5      143.31      132.63     12.28 o
   2   9   5       18.41       25.29      7.21 o
   3   9   5        0.94       -4.43      3.85 o
   4   9   5        2.58        3.80      1.36 o
   5   9   5      135.37      137.10     11.15 o
   6   9   5        0.35       -2.48      4.07 o
   7   9   5        8.86       11.11      4.33 o
  -3  10   5        6.97        4.34      9.87 o
  -2  10   5       64.89       53.10      8.53 o
  -1  10   5       42.44       44.98      7.23 o
   0  10   5       14.98       11.15      4.73 o
   1  10   5       32.71       22.76      5.59 o
   2  10   5        0.04        1.15      7.38 o
   3  10   5        8.73        5.54      3.18 o
   4  10   5       36.59       38.11      6.20 o
   5  10   5       28.62       25.74      5.54 o
   6  10   5        1.57        1.59      2.80 o
   7  10   5        3.04       -2.38      3.20 o
  -2  11   5        5.04        7.62      5.42 o
  -1  11   5        0.06        2.39      1.68 o
   0  11   5        2.63        1.24      3.42 o
   1  11   5       16.94       12.20      4.02 o
   2  11   5        1.49       -1.91      2.92 o
   3  11   5       15.24       23.39      6.87 o
   4  11   5       25.98       34.34      6.07 o
   5  11   5       12.59       17.27      4.14 o
   6  11   5       21.88       17.85      4.76 o
  -1  12   5        0.28       -0.53      1.32 o
   0  12   5       11.78       18.83      6.82 o
   1  12   5       22.78       21.70      6.68 o
   2  12   5       15.37       22.04      7.13 o
   3  12   5       24.99       20.56      8.48 o
   4  12   5       60.63       59.04      8.27 o
   5  12   5        4.04        3.14      2.31 o
   0  13   5       49.16       83.58     14.36 o
   1  13   5        6.19        3.35      3.05 o
   2  13   5        0.45        5.32      3.85 o
   3  13   5        7.56        9.80      6.40 o
   4  13   5       17.10       22.40      5.80 o
  -3 -13   6        0.37       -0.65      6.83 o
  -2 -13   6        0.04       -0.12      1.30 o
  -1 -13   6        2.15       10.27      8.90 o
   0 -13   6        1.01        5.85      5.09 o
  -5 -12   6       12.33       15.76      7.99 o
  -4 -12   6       12.62       12.34      7.16 o
  -3 -12   6        0.08       -1.33      6.55 o
  -2 -12   6       10.09       16.00      7.59 o
  -1 -12   6       13.10       23.39      9.90 o
   0 -12   6        2.39        5.23      4.96 o
   1 -12   6        0.02        1.88      3.22 o
  -5 -11   6        0.07        3.73      6.26 o
  -4 -11   6        0.17        2.06      2.38 o
  -3 -11   6      104.89      117.60     19.29 o
  -2 -11   6        5.73        2.16      1.52 o
  -1 -11   6       71.98       62.37     14.01 o
   0 -11   6       15.69       18.03      6.97 o
   1 -11   6        3.40        1.01      5.46 o
   2 -11   6       30.26       25.23      9.33 o
  -6 -10   6        8.21        5.36      6.83 o
  -5 -10   6        0.95        0.34      2.68 o
  -4 -10   6        9.12        6.23      2.23 o
  -3 -10   6       49.06       53.62     12.60 o
  -2 -10   6        1.11        1.64      3.38 o
  -1 -10   6      131.19      135.33     19.53 o
   0 -10   6      126.28      110.35     17.73 o
   1 -10   6       24.35       33.38      9.85 o
   2 -10   6        0.00       -2.93      2.30 o
   3 -10   6       29.99       37.05      9.83 o
  -6  -9   6       13.99       14.27      6.80 o
  -5  -9   6       11.42        9.01      3.84 o
  -4  -9   6       11.77        8.93      3.68 o
  -3  -9   6        9.52        3.13      3.28 o
  -2  -9   6        0.65        3.51      4.41 o
  -1  -9   6      159.76      163.07     19.79 o
   0  -9   6      272.67      287.95     26.81 o
   1  -9   6        1.39        1.28      1.99 o
   2  -9   6        9.45        8.13      3.31 o
   3  -9   6        0.02        0.35      2.18 o
   4  -9   6        8.54        1.43      3.73 o
  -7  -8   6        0.91       -0.82      4.23 o
  -6  -8   6        8.56        6.81      4.29 o
  -5  -8   6       12.86       10.55      3.75 o
  -4  -8   6        6.67        2.81      3.11 o
  -3  -8   6       83.28       87.06     13.93 o
  -2  -8   6        9.85       15.42      5.57 o
  -1  -8   6        0.82        0.26      3.68 o
   0  -8   6       34.03       20.18      6.66 o
   1  -8   6        0.00        0.56      3.92 o
   2  -8   6       17.79       17.57      5.58 o
   3  -8   6       53.55       53.92      7.59 o
   4  -8   6        4.09       -3.16      4.02 o
   5  -8   6        0.19       -0.06      3.71 o
  -7  -7   6       55.44       53.12     19.71 o
  -6  -7   6       32.12       23.31      8.25 o
  -5  -7   6       28.62       29.91      6.72 o
  -4  -7   6       26.19       33.12      5.25 o
  -3  -7   6       56.68       56.14     10.58 o
  -2  -7   6       23.36       30.76      3.96 o
  -1  -7   6        3.12        1.01      1.44 o
   0  -7   6       68.79       69.40     11.97 o
   1  -7   6       18.58       18.36      5.46 o
   2  -7   6       51.07       42.86      9.07 o
   3  -7   6      115.16      114.45     12.08 o
   4  -7   6       58.54       19.12     14.45 o
   5  -7   6       15.99       25.83      6.72 o
  -7  -6   6        0.14        0.32      4.11 o
  -6  -6   6        2.35       -1.62      5.82 o
  -5  -6   6       21.69       26.40      4.74 o
  -4  -6   6      132.65      159.03     11.52 o
  -3  -6   6        1.12        0.74      1.33 o
  -2  -6   6       60.50       72.67      6.25 o
  -1  -6   6       62.00       43.38      9.99 o
   0  -6   6      106.91      120.68     14.39 o
   1  -6   6       11.71       13.10      5.37 o
   2  -6   6        3.14        2.74      2.55 o
   3  -6   6        6.15       11.46      4.71 o
   4  -6   6       82.98       44.08     24.31 o
   5  -6   6        5.97        4.87      2.85 o
   6  -6   6        6.70        8.90      4.71 o
  -7  -5   6       12.46       15.72      4.39 o
  -6  -5   6       19.82       18.12      9.21 o
  -5  -5   6      120.68      122.77      9.67 o
  -4  -5   6        0.30        5.47      2.69 o
  -3  -5   6       29.08       30.46      3.34 o
  -2  -5   6        9.95        9.16      2.62 o
  -1  -5   6       39.25       43.13      3.86 o
   0  -5   6       95.98      114.12     10.81 o
   1  -5   6      129.02      113.40     10.68 o
   2  -5   6       19.73       19.46      4.56 o
   3  -5   6        6.50       10.94      3.10 o
   4  -5   6        0.50       -4.00      3.38 o
   5  -5   6        0.06        0.46      1.87 o
   6  -5   6        7.39        5.88      2.70 o
  -7  -4   6        2.04        5.02      5.07 o
  -6  -4   6       13.75       22.68      5.23 o
  -5  -4   6        0.88        1.04      1.69 o
  -4  -4   6       30.05       25.67      3.47 o
  -3  -4   6      744.42      792.77     15.61 o
  -2  -4   6     1065.65     1082.47     19.70 o
  -1  -4   6      657.81      714.42     17.60 o
   0  -4   6        1.73       -0.47      1.32 o
   1  -4   6      578.45      635.09     23.87 o
   2  -4   6      187.34      175.93     24.75 o
   3  -4   6       16.78       14.56      2.52 o
   4  -4   6       94.03      106.10      8.88 o
   5  -4   6       36.19       37.87      6.33 o
   6  -4   6        1.30       -1.20      3.52 o
   7  -4   6        0.01       -3.61      2.60 o
  -7  -3   6        1.39       -2.32      1.59 o
  -6  -3   6        4.54        5.39      2.98 o
  -5  -3   6       19.62       25.39      3.67 o
  -4  -3   6      276.54      268.30     13.56 o
  -3  -3   6      557.02      536.78     16.60 o
  -2  -3   6      748.39      842.17     12.08 o
  -1  -3   6      731.91      680.30     18.20 o
   0  -3   6        6.41        3.51      1.84 o
   1  -3   6      359.99      355.20     19.99 o
   2  -3   6      111.49      132.43      8.32 o
   3  -3   6      493.75      525.80     14.75 o
   4  -3   6      101.87      105.47      6.82 o
   5  -3   6       46.97       46.29      6.56 o
   6  -3   6       22.27       29.79      6.35 o
   7  -3   6        0.32       -2.88      3.82 o
  -7  -2   6       22.17       14.43      5.31 o
  -6  -2   6        0.03        0.03      2.26 o
  -5  -2   6       12.38       13.70      2.14 o
  -4  -2   6        0.79        2.34      1.16 o
  -3  -2   6      967.31      949.32     17.35 o
  -2  -2   6      488.90      487.79      8.49 o
  -1  -2   6       19.28       15.11      1.87 o
   0  -2   6       54.08       64.52      5.80 o
   1  -2   6      183.63      136.79      6.63 o
   2  -2   6      116.14      141.98     15.19 o
   3  -2   6        5.53        4.09      3.46 o
   4  -2   6      169.45      170.08      8.13 o
   5  -2   6       75.34       68.85      7.81 o
   6  -2   6      120.86      118.61     13.21 o
   7  -2   6        9.77        9.27      3.95 o
  -7  -1   6       28.75       37.71      8.69 o
  -6  -1   6       14.47       17.38      5.55 o
  -5  -1   6       79.26       78.50      5.96 o
  -4  -1   6       36.43       33.32      2.76 o
  -3  -1   6      116.62      109.25      5.20 o
  -2  -1   6      414.42      378.32      8.29 o
  -1  -1   6     1954.78     1943.27     19.42 o
   0  -1   6       40.96       43.86      3.72 o
   1  -1   6     1560.91     1578.77     26.91 o
   2  -1   6      218.25      261.77      9.51 o
   3  -1   6       15.37       24.18      2.99 o
   4  -1   6        0.65       -0.10      0.64 o
   5  -1   6     1037.25     1065.56     29.44 o
   6  -1   6      178.26      207.17     17.31 o
   7  -1   6       30.64       28.81      9.46 o
  -7   0   6        0.02        0.06      3.31 o
  -6   0   6        0.17       -2.12      2.09 o
  -5   0   6        0.17       -0.62      1.96 o
  -4   0   6       23.67       21.67      2.39 o
  -3   0   6        0.28        0.29      1.05 o
  -2   0   6      207.83      188.61      6.59 o
  -1   0   6      164.28      138.16      4.20 o
   0   0   6      125.01      122.84      5.82 o
   1   0   6      299.77      309.78      6.87 o
   2   0   6      314.75      369.06     10.06 o
   3   0   6      855.48      870.54     18.09 o
   4   0   6      111.24      103.60      6.20 o
   5   0   6      610.91      590.56     17.09 o
   6   0   6       18.88       16.27      4.37 o
   7   0   6       39.66       40.48     11.00 o
   8   0   6        7.99        7.82      4.63 o
  -7   1   6       11.10       11.80      5.32 o
  -6   1   6        2.22        1.85      2.54 o
  -5   1   6       13.46       11.06      3.16 o
  -4   1   6       17.33       15.24      3.01 o
  -3   1   6      134.11      125.93      5.02 o
  -2   1   6     1001.77     1054.27     18.80 o
  -1   1   6      417.63      446.19      8.45 o
   0   1   6     1284.80     1263.98     16.56 o
   1   1   6     2779.34     2747.52     25.95 o
   2   1   6     2904.91     3140.23     23.66 o
   3   1   6      321.01      339.20     12.22 o
   4   1   6      134.87      126.70      8.04 o
   5   1   6      657.82      679.59     21.26 o
   6   1   6        8.41        8.64      2.95 o
   7   1   6        2.08        0.38      1.91 o
   8   1   6        0.41        1.53      4.09 o
  -7   2   6        2.75        3.85      2.85 o
  -6   2   6       36.81       36.44      8.12 o
  -5   2   6      132.54      136.81     12.16 o
  -4   2   6       50.71       49.63      4.43 o
  -3   2   6        5.86        7.02      1.28 o
  -2   2   6      172.67      147.27      5.62 o
  -1   2   6     1392.42     1399.10     37.42 o
   0   2   6      625.46      622.87     11.29 o
   1   2   6      297.91      267.21      6.63 o
   2   2   6      160.61      184.05      5.76 o
   3   2   6        0.79       -0.09      1.11 o
   4   2   6      114.67      129.38      8.03 o
   5   2   6        5.79        5.02      1.83 o
   6   2   6       28.10       29.77      6.28 o
   7   2   6        4.09        5.10      5.83 o
   8   2   6        0.62       -3.56      2.88 o
  -6   3   6       24.75       36.98      8.47 o
  -5   3   6        1.26        1.91      1.95 o
  -4   3   6       51.16       50.56      6.27 o
  -3   3   6       99.66       96.59      5.89 o
  -2   3   6      130.69      129.12      6.74 o
  -1   3   6       92.11       82.32      5.13 o
   0   3   6      315.78      299.63     10.62 o
   1   3   6      146.55      158.85      5.06 o
   2   3   6       56.42       50.93      3.00 o
   3   3   6      139.02      132.20      6.00 o
   4   3   6       61.69       61.50      5.27 o
   5   3   6      109.12      111.49     14.15 o
   6   3   6       13.37       17.38      6.10 o
   7   3   6       16.29       19.00      6.52 o
   8   3   6        0.42        6.91      9.64 o
  -6   4   6        1.35        2.92      2.15 o
  -5   4   6       22.86       21.90      5.76 o
  -4   4   6        0.39        2.54      1.95 o
  -3   4   6      285.64      285.28     16.38 o
  -2   4   6       34.42       30.27      4.13 o
  -1   4   6       68.45       55.23      6.59 o
   0   4   6      423.56      479.84     16.71 o
   1   4   6      230.75      243.30      8.25 o
   2   4   6      484.90      452.60     12.52 o
   3   4   6       43.22       35.67      3.68 o
   4   4   6       45.13       44.36      3.45 o
   5   4   6       12.62        7.62      2.82 o
   6   4   6        4.83       -1.63      6.09 o
   7   4   6        0.37       -1.15      4.25 o
   8   4   6        2.33       -1.96      5.86 o
  -6   5   6        2.56        1.96      3.41 o
  -5   5   6       24.48       23.15      5.65 o
  -4   5   6       13.46       10.15      4.46 o
  -3   5   6        0.85       -2.79      2.50 o
  -2   5   6      572.65      546.42     21.43 o
  -1   5   6      235.55      219.05     12.60 o
   0   5   6      237.97      212.91     21.72 o
   1   5   6       13.28       11.45      2.04 o
   2   5   6      687.19      729.16     18.64 o
   3   5   6        1.72        1.30      0.57 o
   4   5   6       52.77       47.30      4.24 o
   5   5   6        4.41        1.54      1.68 o
   6   5   6       89.60       98.06     12.20 o
   7   5   6        4.67        3.77      2.74 o
   8   5   6        1.86        0.29      5.48 o
  -5   6   6        0.12       -0.77      1.81 o
  -4   6   6        1.82        1.08      2.59 o
  -3   6   6      188.61      195.66     14.50 o
  -2   6   6       12.98        4.04      2.73 o
  -1   6   6      406.66      421.63     18.35 o
   0   6   6       90.10       71.11      9.06 o
   1   6   6        6.58        3.02      1.17 o
   2   6   6      274.60      291.89     12.48 o
   3   6   6      102.94       51.99     18.97 o
   4   6   6      187.55      196.20      9.42 o
   5   6   6        0.12       -0.07      1.28 o
   6   6   6       46.81       41.24      8.40 o
   7   6   6        7.28        2.36      2.93 o
   8   6   6        3.39        5.76      5.19 o
  -5   7   6       59.29       77.06     11.21 o
  -4   7   6       55.64       58.03     10.63 o
  -3   7   6      123.11      136.81     12.69 o
  -2   7   6       14.43        9.72      2.85 o
  -1   7   6      770.06      743.77     25.35 o
   0   7   6        0.09       -0.13      3.67 o
   1   7   6      117.16      120.21      8.04 o
   2   7   6      152.32      153.88      9.65 o
   3   7   6      107.54       78.93     12.24 o
   4   7   6      628.00      659.37     24.50 o
   5   7   6       12.27       15.55      3.24 o
   6   7   6        2.40        2.73      2.13 o
   7   7   6        0.65        0.20      1.21 o
   8   7   6        0.46        0.27      2.59 o
  -4   8   6       18.53       25.28      7.34 o
  -3   8   6       39.82       35.04      7.71 o
  -2   8   6      153.80      137.54     11.88 o
  -1   8   6       62.89       53.64      6.79 o
   0   8   6      165.34      163.04     21.13 o
   1   8   6       10.82        9.21      3.32 o
   2   8   6       98.41      104.77     11.44 o
   3   8   6        7.19        7.07      1.79 o
   4   8   6      538.55      549.38     23.58 o
   5   8   6      172.83      188.28     13.98 o
   6   8   6        6.46        6.95      3.16 o
   7   8   6        0.99        0.74      2.00 o
  -4   9   6       42.62       61.93     11.42 o
  -3   9   6        0.16       -6.50      5.01 o
  -2   9   6       13.63       11.36      5.03 o
  -1   9   6       19.68       17.84      3.28 o
   0   9   6      517.37      485.40     20.91 o
   1   9   6       48.01       45.44      7.77 o
   2   9   6       68.72       47.63      8.41 o
   3   9   6       56.67       55.33      7.46 o
   4   9   6      175.44      172.69     13.56 o
   5   9   6       15.77        8.15      2.67 o
   6   9   6        0.45       -4.94      4.11 o
   7   9   6        4.07        1.74      1.76 o
  -3  10   6       29.17       29.58      8.57 o
  -2  10   6        0.48        0.23      1.75 o
  -1  10   6        1.55        2.39      4.92 o
   0  10   6       97.37      102.08     14.41 o
   1  10   6       10.13        8.34      4.46 o
   2  10   6      174.59      130.63     14.33 o
   3  10   6       85.13       72.34      9.58 o
   4  10   6       21.88       31.24      5.98 o
   5  10   6        0.29       -2.15      2.92 o
   6  10   6        9.62        0.92      3.97 o
   7  10   6        0.21        0.50      2.52 o
  -2  11   6        0.63        1.35      3.97 o
  -1  11   6        7.88       13.84      4.20 o
   0  11   6        9.57       11.61      4.94 o
   1  11   6       14.74       14.95      7.13 o
   2  11   6       33.03       40.66      7.22 o
   3  11   6       50.41       46.40      9.38 o
   4  11   6       87.11       87.00      9.64 o
   5  11   6       11.57        7.40      2.45 o
   6  11   6       25.50       20.85      5.34 o
  -1  12   6       12.93       15.15      5.82 o
   0  12   6        1.82        6.12      3.34 o
   1  12   6       19.17       22.09      6.82 o
   2  12   6        0.91       -2.76      2.37 o
   3  12   6        8.08        3.37      3.51 o
   4  12   6        6.90        7.55      3.60 o
   5  12   6        0.01       -2.60      4.44 o
   1  13   6        1.00        1.75      2.26 o
   2  13   6        3.19        7.13      4.60 o
   3  13   6        5.55        6.96      3.45 o
   4  13   6       26.88       36.03      6.88 o
  -2 -13   7       25.89       30.44     11.43 o
  -1 -13   7        0.01        4.34      6.78 o
  -4 -12   7        3.62        6.20      5.20 o
  -3 -12   7       14.45       11.16      5.99 o
  -2 -12   7        1.09       -0.08      3.35 o
  -1 -12   7        0.00        1.14      2.72 o
   0 -12   7        9.40       11.99     11.22 o
   1 -12   7        0.77       -0.92      2.77 o
  -5 -11   7        3.14        2.89      6.66 o
  -4 -11   7        0.40        0.39      4.04 o
  -3 -11   7        3.44        7.35      6.04 o
  -2 -11   7       23.17       24.09      7.81 o
  -1 -11   7       46.83       54.76     13.37 o
   0 -11   7        0.00        3.58      5.19 o
   1 -11   7        0.77        6.51      4.98 o
   2 -11   7        3.91        1.74      5.21 o
  -6 -10   7        0.12       -2.58      3.71 o
  -5 -10   7        7.05        6.63      4.58 o
  -4 -10   7        7.54        7.98      5.14 o
  -3 -10   7       13.06       11.88      7.11 o
  -2 -10   7       93.05      101.13     17.27 o
  -1 -10   7       71.28       67.90     14.56 o
   0 -10   7        0.82       -0.19      1.89 o
   1 -10   7        0.30        1.33      2.86 o
   2 -10   7        2.25        4.60      3.46 o
   3 -10   7       24.35       33.19      8.34 o
  -6  -9   7        0.02       -3.33      2.91 o
  -5  -9   7        4.48        8.58      3.94 o
  -4  -9   7       79.60       85.39     14.94 o
  -3  -9   7       30.56       32.33      9.70 o
  -2  -9   7       20.52       21.48      7.25 o
  -1  -9   7      128.96      131.79     18.83 o
   0  -9   7      182.04      159.97     20.67 o
   1  -9   7        1.35        1.58      2.70 o
   2  -9   7       24.19       20.39      6.94 o
   3  -9   7       21.78       28.51      9.25 o
   4  -9   7        2.75        2.84      4.15 o
  -7  -8   7        0.05       -2.77      3.11 o
  -6  -8   7        0.07        4.62      2.89 o
  -5  -8   7        0.01        0.04      3.00 o
  -4  -8   7       73.13       62.18     12.31 o
  -3  -8   7       75.24       75.73     13.24 o
  -2  -8   7      189.93      179.20     13.00 o
  -1  -8   7       85.81       99.00      8.26 o
   0  -8   7      162.82      183.04     11.04 o
   1  -8   7       21.24       21.20      6.58 o
   2  -8   7       16.61       12.40      4.78 o
   3  -8   7        9.20       10.32      4.30 o
   4  -8   7       41.11       27.51      6.14 o
   5  -8   7        5.20       11.50      8.25 o
  -7  -7   7       17.97       12.53      9.91 o
  -6  -7   7        1.94       -0.16      2.85 o
  -5  -7   7       28.57       24.71      5.80 o
  -4  -7   7       48.68       49.52      6.70 o
  -3  -7   7        1.17        0.79      1.27 o
  -2  -7   7      488.55      522.13     22.43 o
  -1  -7   7       24.36       28.51      3.73 o
   0  -7   7        1.73        2.50      3.38 o
   1  -7   7        0.46        0.08      0.99 o
   2  -7   7       56.27       55.18     10.76 o
   3  -7   7        0.06       -0.90      4.03 o
   4  -7   7       55.06       24.30     22.45 o
   5  -7   7        4.84        1.22      2.52 o
  -7  -6   7       18.38       22.28     10.91 o
  -6  -6   7        6.81        6.90      4.11 o
  -5  -6   7        3.89        3.00      2.24 o
  -4  -6   7       26.44       30.16      4.68 o
  -3  -6   7       39.55       41.66      5.41 o
  -2  -6   7       97.38       74.08      7.10 o
  -1  -6   7       82.81       78.21      7.68 o
   0  -6   7        0.97       -0.58      1.16 o
   1  -6   7      165.04      169.32     14.63 o
   2  -6   7       10.62        6.26      2.81 o
   3  -6   7       65.60       63.06      7.88 o
   4  -6   7       21.93        8.78     11.07 o
   5  -6   7        1.14        3.24      3.62 o
   6  -6   7       44.10       49.16     10.50 o
  -7  -5   7       16.52        5.46     17.88 o
  -6  -5   7       14.56       13.05      5.13 o
  -5  -5   7       22.79       24.21      5.07 o
  -4  -5   7        1.44        0.06      1.99 o
  -3  -5   7        2.54        1.20      1.10 o
  -2  -5   7      310.26      294.55     14.49 o
  -1  -5   7      812.85      810.80     41.39 o
   0  -5   7       18.72       18.04      4.40 o
   1  -5   7        0.18        0.31      0.73 o
   2  -5   7       39.03       36.51      6.21 o
   3  -5   7      155.93      152.27     11.46 o
   4  -5   7       80.34       68.78      6.69 o
   5  -5   7       15.84       16.39      4.14 o
   6  -5   7        0.12        0.19      2.43 o
  -7  -4   7        1.79        0.06      1.28 o
  -6  -4   7       16.32       10.02      4.50 o
  -5  -4   7        2.91        1.54      1.35 o
  -4  -4   7       63.28       63.75      5.47 o
  -3  -4   7       11.64       11.08      1.93 o
  -2  -4   7       45.78       47.97      4.53 o
  -1  -4   7       26.49       20.78      5.01 o
   0  -4   7      215.42      128.15     29.54 o
   1  -4   7      312.64      339.24     18.10 o
   2  -4   7       75.86       74.65      8.74 o
   3  -4   7        0.36       -0.94      1.80 o
   4  -4   7        5.87        0.04      2.17 o
   5  -4   7       27.90       24.60      5.08 o
   6  -4   7        0.48       -1.69      3.29 o
  -7  -3   7        2.21       -0.39      2.57 o
  -6  -3   7        0.69        0.75      0.90 o
  -5  -3   7        1.22        3.16      2.79 o
  -4  -3   7      128.05      117.03      7.28 o
  -3  -3   7      528.68      525.61     13.79 o
  -2  -3   7      199.26      199.00      6.82 o
  -1  -3   7      158.89      145.71      9.41 o
   0  -3   7     1300.74     1272.38     51.70 o
   1  -3   7       10.09        6.36      2.33 o
   2  -3   7        3.24        3.89      1.74 o
   3  -3   7        0.67       -0.55      0.53 o
   4  -3   7      156.99      153.17     11.35 o
   5  -3   7        7.54        7.01      2.66 o
   6  -3   7        0.29       -1.99      1.93 o
   7  -3   7        5.40        8.92      4.86 o
  -7  -2   7       13.22       17.95      6.28 o
  -6  -2   7        8.60        9.39      3.50 o
  -5  -2   7       15.76        8.80      2.62 o
  -4  -2   7       12.52       11.24      3.00 o
  -3  -2   7      241.61      261.33     10.29 o
  -2  -2   7      154.67      173.54      5.25 o
  -1  -2   7        0.89        1.50      1.18 o
   0  -2   7       31.94       23.62      4.24 o
   1  -2   7     2384.98     2239.80     32.43 o
   2  -2   7       70.86       71.23      5.22 o
   3  -2   7        9.16        7.20      1.33 o
   4  -2   7       42.84       38.64      5.46 o
   5  -2   7      162.21      171.22     12.75 o
   6  -2   7       80.46       83.13     11.33 o
   7  -2   7        9.74       10.30      3.19 o
  -7  -1   7        7.37        6.17      4.36 o
  -6  -1   7       69.08       69.79     11.08 o
  -5  -1   7      112.68      121.57      8.89 o
  -4  -1   7      173.10      164.71      8.47 o
  -3  -1   7       33.21       24.31      3.65 o
  -2  -1   7      331.70      348.02      8.34 o
  -1  -1   7      407.68      456.74     10.48 o
   0  -1   7      195.57      171.39     11.39 o
   1  -1   7     3104.38     2941.87     37.03 o
   2  -1   7       90.73       90.80      5.61 o
   3  -1   7       50.26       46.30      4.08 o
   4  -1   7        2.01        1.61      0.95 o
   5  -1   7      209.58      212.04     13.59 o
   6  -1   7        6.34        6.13      1.95 o
   7  -1   7       11.17        7.02      4.53 o
  -7   0   7        0.55        1.26      4.76 o
  -6   0   7        7.46       11.04      4.61 o
  -5   0   7       45.79       42.79      5.66 o
  -4   0   7       23.16       14.65      2.42 o
  -3   0   7       79.07       71.30      4.40 o
  -2   0   7     1341.20     1291.07     19.30 o
  -1   0   7      159.61      122.64      4.35 o
   0   0   7       11.06       11.43      2.65 o
   1   0   7       22.70       23.00      2.32 o
   2   0   7     1523.54     1549.20     22.69 o
   3   0   7      600.17      613.28     13.96 o
   4   0   7        3.86        2.78      0.74 o
   5   0   7       10.92       10.52      2.23 o
   6   0   7       51.63       51.64      8.37 o
   7   0   7       13.76       11.57      5.10 o
  -7   1   7       16.13       30.88      7.85 o
  -6   1   7        0.10       -0.05      3.31 o
  -5   1   7       18.84       19.74      3.65 o
  -4   1   7        3.11        2.25      1.26 o
  -3   1   7      305.27      303.49      9.98 o
  -2   1   7      262.70      233.12      9.31 o
  -1   1   7     1234.47     1226.48     24.17 o
   0   1   7       40.85       58.82      5.39 o
   1   1   7      936.59      983.57     19.96 o
   2   1   7       24.30       24.68      1.94 o
   3   1   7      192.54      186.46     10.62 o
   4   1   7        1.23        1.28      0.89 o
   5   1   7        4.09        3.47      0.95 o
   6   1   7       66.82       53.11      8.70 o
   7   1   7        0.00       -0.05      1.37 o
   8   1   7        0.34        7.66     10.15 o
  -6   2   7        0.47        2.65      2.36 o
  -5   2   7        0.61        1.97      2.19 o
  -4   2   7      294.04      293.19     15.17 o
  -3   2   7      104.77       89.43      7.50 o
  -2   2   7       33.11       31.17      2.22 o
  -1   2   7        3.20        2.90      1.43 o
   0   2   7      127.80      115.00      5.47 o
   1   2   7       53.09       43.06      2.71 o
   2   2   7      476.23      521.69     10.91 o
   3   2   7      988.87      932.82     27.76 o
   4   2   7      184.00      203.50     10.58 o
   5   2   7      149.38      157.85     12.05 o
   6   2   7        3.30        1.39      2.36 o
   7   2   7       10.86       10.47      4.51 o
   8   2   7        0.58        4.37      9.20 o
  -6   3   7       40.05       63.17     11.32 o
  -5   3   7        1.47        3.18      2.57 o
  -4   3   7       16.17       17.97      3.72 o
  -3   3   7      123.49      108.30      8.30 o
  -2   3   7      130.95      124.89      6.78 o
  -1   3   7      940.91     1032.37     24.42 o
   0   3   7       49.86       39.67      3.29 o
   1   3   7      986.23      987.22     16.19 o
   2   3   7      303.69      319.34      8.16 o
   3   3   7      217.41      215.58      9.42 o
   4   3   7        0.46        0.81      2.12 o
   5   3   7        0.26        0.66      1.92 o
   6   3   7        0.09        1.97      2.15 o
   7   3   7        4.02        1.35      1.24 o
   8   3   7        1.30       10.66     10.71 o
  -6   4   7       19.35       22.85      6.74 o
  -5   4   7       18.28       21.11      5.34 o
  -4   4   7      107.75      102.29      9.63 o
  -3   4   7      464.47      447.84     20.96 o
  -2   4   7       28.99       22.57      3.89 o
  -1   4   7      148.46      168.10      9.49 o
   0   4   7      122.53      109.88      8.14 o
   1   4   7        2.84        3.14      1.34 o
   2   4   7       10.77       10.59      2.35 o
   3   4   7        3.13        2.32      1.32 o
   4   4   7       54.33       65.01      4.65 o
   5   4   7      146.43      144.92     13.75 o
   6   4   7        0.07       -2.68      2.82 o
   7   4   7       29.50       30.66      9.05 o
   8   4   7        0.01      -11.11      7.64 o
  -6   5   7        0.00        1.36      3.53 o
  -5   5   7      100.95      100.49     12.36 o
  -4   5   7      380.48      417.32     23.08 o
  -3   5   7        2.90        1.46      3.36 o
  -2   5   7       83.71       71.83      7.37 o
  -1   5   7      310.34      346.04     16.98 o
   0   5   7       22.70       22.57      4.51 o
   1   5   7      251.89      234.42      8.69 o
   2   5   7      250.38      268.54     11.49 o
   3   5   7      256.09      250.40     10.16 o
   4   5   7        1.84        2.97      0.90 o
   5   5   7       32.86       33.26      4.22 o
   6   5   7        2.95       -0.27      3.07 o
   7   5   7        2.30        1.93      1.84 o
   8   5   7        0.24       -0.67      4.37 o
  -5   6   7        7.88       11.54      5.14 o
  -4   6   7       37.29       28.01      6.19 o
  -3   6   7        9.18        6.37      3.62 o
  -2   6   7      104.63       95.72      8.92 o
  -1   6   7      493.32      511.88     21.47 o
   0   6   7       17.52       13.65      4.62 o
   1   6   7       38.85       36.12      4.21 o
   2   6   7        1.17        1.15      1.02 o
   3   6   7      615.93      604.98     18.86 o
   4   6   7        0.00        0.12      1.24 o
   5   6   7        1.17       -1.39      1.91 o
   6   6   7       83.85       83.57     12.08 o
   7   6   7        0.59       -0.64      3.12 o
   8   6   7        0.19       -8.60     10.31 o
  -5   7   7        0.30        1.04      1.23 o
  -4   7   7        3.07        2.71      3.53 o
  -3   7   7        1.84        0.51      3.50 o
  -2   7   7       30.53       24.85      2.52 o
  -1   7   7      344.85      349.14     18.37 o
   0   7   7        3.44        1.19      1.40 o
   1   7   7       12.45        9.63      3.01 o
   2   7   7       29.10       27.20      4.40 o
   3   7   7      475.56      499.54     17.97 o
   4   7   7        1.00        5.80      4.02 o
   5   7   7       23.26       30.28      5.42 o
   6   7   7       20.06       14.35      3.63 o
   7   7   7        0.00       -0.93      1.91 o
  -4   8   7       97.30      114.85     14.61 o
  -3   8   7       59.91       67.13      8.45 o
  -2   8   7       44.70       36.24      5.88 o
  -1   8   7       20.74       13.94      3.40 o
   0   8   7       87.53       95.68     16.20 o
   1   8   7       27.37       26.05      5.08 o
   2   8   7       31.06       30.23      4.91 o
   3   8   7      570.96      575.24     20.51 o
   4   8   7      100.88      111.47      9.12 o
   5   8   7        2.00        5.36      2.71 o
   6   8   7        2.85        8.10      6.45 o
   7   8   7        0.26        0.97      2.20 o
  -3   9   7        0.09       -1.33      4.45 o
  -2   9   7        2.50        2.01      1.98 o
  -1   9   7        2.90        0.67      1.67 o
   0   9   7      130.74      119.55     14.82 o
   1   9   7        0.01        1.34      2.14 o
   2   9   7       92.75      110.50     10.97 o
   3   9   7      137.73      113.24     10.11 o
   4   9   7        9.78       12.10      2.84 o
   5   9   7        9.02        9.22      2.85 o
   6   9   7       30.61       25.27      5.94 o
   7   9   7        3.22        7.62      2.83 o
  -3  10   7        1.01       -3.17      3.61 o
  -2  10   7        9.77        6.37      2.49 o
  -1  10   7        6.35       13.02      5.19 o
   0  10   7        0.39        0.37      1.66 o
   1  10   7       41.76       33.53      7.11 o
   2  10   7      118.15      115.68     11.67 o
   3  10   7        0.75        0.39      1.95 o
   4  10   7       70.12       87.67      8.93 o
   5  10   7        0.21       -0.07      2.50 o
   6  10   7        6.59        3.21      2.45 o
  -2  11   7       21.10       30.21      8.87 o
  -1  11   7        5.91        5.66      4.04 o
   0  11   7       12.97       22.23      5.70 o
   1  11   7       22.69       24.34      8.95 o
   2  11   7        8.05        8.85      3.96 o
   3  11   7        8.30        9.76      4.05 o
   4  11   7        7.19        4.16      2.43 o
   5  11   7        9.15        9.65      2.15 o
   6  11   7        3.53        2.30      2.20 o
   0  12   7        1.19        2.88      3.28 o
   1  12   7        0.20        2.30      3.90 o
   2  12   7        6.87        5.35      4.18 o
   3  12   7       12.93        9.45      4.93 o
   4  12   7        0.03        1.90      2.75 o
   5  12   7        0.04        0.46      2.47 o
   2  13   7        2.58        5.82      3.87 o
   3  13   7        0.60        0.42      2.38 o
  -4 -12   8        1.39        3.15      5.90 o
  -3 -12   8        0.08        1.41      2.72 o
  -2 -12   8        0.67        8.51      4.85 o
  -1 -12   8       10.78        9.80      5.90 o
   0 -12   8        4.77       -0.07      7.22 o
   1 -12   8        1.02       10.29      6.85 o
  -5 -11   8        0.32       -0.13      2.43 o
  -4 -11   8        3.58        2.03      5.20 o
  -3 -11   8       25.28       25.20      8.99 o
  -2 -11   8        2.93        4.38      5.66 o
  -1 -11   8        7.82        9.69      6.86 o
   0 -11   8       13.61       15.67      8.27 o
   1 -11   8        4.83        4.29      5.84 o
   2 -11   8       20.36       30.24     10.04 o
  -5 -10   8        0.54        0.34      5.48 o
  -4 -10   8        3.32        3.76      2.08 o
  -3 -10   8        0.26        4.68      5.50 o
  -2 -10   8      364.02      405.19     35.32 o
  -1 -10   8        3.41        2.41      4.28 o
   0 -10   8       34.29       30.18     10.10 o
   1 -10   8       28.74       21.28      8.03 o
   2 -10   8        0.03        2.84      3.42 o
   3 -10   8       62.59       81.91     13.44 o
  -6  -9   8        7.73        9.02      5.67 o
  -5  -9   8       27.73       22.10      6.37 o
  -4  -9   8        0.15       -0.78      3.54 o
  -3  -9   8       33.16       30.15      9.03 o
  -2  -9   8        6.58       18.63      7.38 o
  -1  -9   8        3.10        7.94      6.11 o
   0  -9   8      106.20      107.31     17.59 o
   1  -9   8        9.77       10.63      4.43 o
   2  -9   8        0.92        0.67      2.49 o
   3  -9   8       40.13       53.67     18.80 o
   4  -9   8       26.28       11.70     11.77 o
  -6  -8   8        4.00        2.32      2.44 o
  -5  -8   8       91.52       98.90     13.17 o
  -4  -8   8       24.40       24.82      8.01 o
  -3  -8   8       19.35       10.29      4.42 o
  -2  -8   8       22.59       18.35      4.22 o
  -1  -8   8      197.24      220.57     13.68 o
   0  -8   8      107.37      126.48     17.55 o
   1  -8   8       41.63       30.75      8.61 o
   2  -8   8        5.24        4.55      3.78 o
   3  -8   8       12.06       12.88      4.91 o
   4  -8   8        0.00       -3.40     17.46 o
  -7  -7   8        4.16       -1.26      4.73 o
  -6  -7   8        1.14       -1.32      1.89 o
  -5  -7   8        2.48        2.89      2.78 o
  -4  -7   8        2.02        2.05      1.08 o
  -3  -7   8        1.09       -2.78      2.42 o
  -2  -7   8      106.34      112.47     10.55 o
  -1  -7   8      102.93      103.92      9.96 o
   0  -7   8        3.37        2.41      1.64 o
   1  -7   8       18.43       16.47      6.65 o
   2  -7   8        6.87        5.34      3.02 o
   3  -7   8       13.06       14.31      5.33 o
   4  -7   8       68.62       45.13     10.01 o
   5  -7   8        7.48       16.59      5.83 o
  -7  -6   8        7.88       11.71     10.27 o
  -6  -6   8        3.27        1.94      5.65 o
  -5  -6   8        8.87        6.09      2.80 o
  -4  -6   8       58.15       79.62      7.52 o
  -3  -6   8       53.49       44.10      5.87 o
  -2  -6   8        0.01       -1.64      2.54 o
  -1  -6   8      216.85      202.90     10.26 o
   0  -6   8       64.06       63.09      9.10 o
   1  -6   8       30.40       40.54      7.32 o
   2  -6   8        0.55        1.24      1.96 o
   3  -6   8       58.54       59.76      8.15 o
   4  -6   8       10.82        7.92      6.72 o
   5  -6   8        1.14        3.15      4.37 o
  -7  -5   8       26.37       31.99     15.05 o
  -6  -5   8        8.60        1.73      3.48 o
  -5  -5   8       23.60       28.56      6.55 o
  -4  -5   8        3.66        2.41      2.06 o
  -3  -5   8       20.50       26.42      3.39 o
  -2  -5   8      194.57      183.17     16.44 o
  -1  -5   8       58.78       44.22      8.78 o
   0  -5   8      109.68      115.47     11.55 o
   1  -5   8       15.58       13.28      3.43 o
   2  -5   8        4.25        2.05      1.05 o
   3  -5   8       13.27       11.97      3.93 o
   4  -5   8       38.31       37.36     10.15 o
   5  -5   8       55.86       58.26      8.63 o
   6  -5   8        0.12       -2.14      2.65 o
  -7  -4   8        3.25        3.61      3.56 o
  -6  -4   8       13.70       14.18      4.73 o
  -5  -4   8       42.88       39.00      5.15 o
  -4  -4   8       32.15       40.97      5.28 o
  -3  -4   8        0.42       -0.45      1.12 o
  -2  -4   8       10.15        7.67      2.23 o
  -1  -4   8      113.65      114.00     12.99 o
   0  -4   8      220.99      213.33     18.07 o
   1  -4   8       89.54       88.24     11.81 o
   2  -4   8       48.58       36.57      6.10 o
   3  -4   8        0.42        0.40      2.51 o
   4  -4   8        2.25        3.78      2.63 o
   5  -4   8      168.89      172.94     14.13 o
   6  -4   8        2.78       -1.93      2.68 o
  -7  -3   8       27.51       12.47     10.80 o
  -6  -3   8        3.62        5.97      3.71 o
  -5  -3   8      227.67      219.33     13.70 o
  -4  -3   8       62.91       57.41      6.45 o
  -3  -3   8        3.75        2.96      1.14 o
  -2  -3   8       17.78       16.06      1.97 o
  -1  -3   8      629.74      586.94     20.36 o
   0  -3   8       60.73       59.37      9.08 o
   1  -3   8      686.51      655.27     30.91 o
   2  -3   8        0.42        0.49      0.95 o
   3  -3   8      152.08      153.07      9.66 o
   4  -3   8      333.15      337.89     17.75 o
   5  -3   8       77.18       78.83      9.21 o
   6  -3   8        3.02        2.32      2.47 o
   7  -3   8       25.01       32.05     10.99 o
  -7  -2   8        0.36        0.07      1.81 o
  -6  -2   8        0.16        2.03      2.16 o
  -5  -2   8       23.51       14.77      3.37 o
  -4  -2   8      684.88      700.75     20.39 o
  -3  -2   8      850.27      880.33     20.23 o
  -2  -2   8      308.56      270.89      6.97 o
  -1  -2   8       24.79       25.43      3.06 o
   0  -2   8       10.67       10.39      2.93 o
   1  -2   8     1497.80     1397.14     27.48 o
   2  -2   8       15.84       14.22      2.29 o
   3  -2   8       85.49       84.82      8.30 o
   4  -2   8      188.32      172.01     12.26 o
   5  -2   8        1.72       -0.71      0.91 o
   6  -2   8        2.82        2.63      2.06 o
   7  -2   8        1.12       -0.24      2.09 o
  -7  -1   8        1.69        0.50      3.26 o
  -6  -1   8        5.09        0.99      2.94 o
  -5  -1   8       16.55       13.20      2.55 o
  -4  -1   8      403.40      411.76     14.20 o
  -3  -1   8        0.02        0.61      0.45 o
  -2  -1   8     1806.24     1776.23     23.59 o
  -1  -1   8      300.99      313.72     11.65 o
   0  -1   8       52.33       52.45      6.71 o
   1  -1   8        1.45       12.49     13.12 o
   2  -1   8        1.33        0.01      0.87 o
   3  -1   8       81.24       84.20      5.69 o
   4  -1   8       54.12       50.36      6.46 o
   5  -1   8       86.17       84.38      8.80 o
   6  -1   8       10.99        6.99      2.96 o
   7  -1   8        0.80        0.42      6.33 o
  -7   0   8       30.88       47.59     10.20 o
  -6   0   8       50.20       55.07      9.29 o
  -5   0   8       31.99       24.50      5.38 o
  -4   0   8       28.00       19.08      3.81 o
  -3   0   8        0.01       -0.33      0.82 o
  -2   0   8        5.03        2.84      1.13 o
  -1   0   8      855.76      873.54     14.31 o
   0   0   8       18.31       13.94      3.09 o
   1   0   8      122.95      142.16      7.93 o
   2   0   8      243.60      248.73      9.26 o
   3   0   8       44.20       50.08      4.26 o
   4   0   8        4.21       -0.10      2.24 o
   5   0   8        4.07        2.92      1.89 o
   6   0   8       35.10       30.81      6.79 o
   7   0   8       47.88       54.61      9.90 o
  -6   1   8        0.01        1.07      3.47 o
  -5   1   8       22.42       16.65      4.42 o
  -4   1   8        2.43        0.47      2.26 o
  -3   1   8      210.73      201.90      9.60 o
  -2   1   8      104.20      113.36      6.94 o
  -1   1   8      314.76      291.13      6.98 o
   0   1   8       73.91       71.08      4.69 o
   1   1   8      222.74      223.54      8.43 o
   2   1   8      627.28      670.43     12.19 o
   3   1   8       18.15       18.93      2.52 o
   4   1   8      139.81      150.51     10.76 o
   5   1   8       36.84       38.00      6.48 o
   6   1   8        0.74       -2.80      2.36 o
   7   1   8        0.01       -0.27      2.88 o
  -6   2   8        3.66       13.17      5.65 o
  -5   2   8        1.27        1.38      2.84 o
  -4   2   8       68.81       69.89      8.28 o
  -3   2   8        2.24        0.77      0.80 o
  -2   2   8       84.13       80.79      5.32 o
  -1   2   8       29.12       61.70      7.62 o
   0   2   8       75.07       95.04      5.32 o
   1   2   8      115.54      111.36      4.75 o
   2   2   8      187.88      173.39      6.58 o
   3   2   8      144.54      161.20      8.26 o
   4   2   8       89.96       97.15      8.52 o
   5   2   8       43.03       42.45      6.31 o
   6   2   8       11.45       13.72      4.69 o
   7   2   8       28.79       28.40      7.93 o
   8   2   8       16.58       37.26     17.44 o
  -6   3   8        0.69       -1.41      2.44 o
  -5   3   8       50.76       48.72      6.49 o
  -4   3   8       46.48       40.65      6.25 o
  -3   3   8       17.02        9.22      3.59 o
  -2   3   8        8.14        4.60      1.21 o
  -1   3   8       95.51       94.30     12.47 o
   0   3   8        1.76        0.85      0.81 o
   1   3   8        6.18        2.55      0.88 o
   2   3   8       78.60       82.09      4.29 o
   3   3   8       67.33       70.94      6.60 o
   4   3   8       11.40        9.12      3.38 o
   5   3   8        3.41        1.80      1.67 o
   6   3   8       37.07       38.32      7.42 o
   7   3   8       27.74       29.98      8.39 o
   8   3   8        1.98       19.46     13.64 o
  -6   4   8       11.47        7.54      4.79 o
  -5   4   8       10.30        7.50      1.84 o
  -4   4   8        4.84        2.14      1.77 o
  -3   4   8       85.89       58.96     12.00 o
  -2   4   8      347.37      336.37     12.23 o
  -1   4   8      284.01      258.07     23.98 o
   0   4   8      143.82      163.82     10.75 o
   1   4   8        1.42        3.83      1.00 o
   2   4   8       19.08       17.69      2.83 o
   3   4   8       47.64       52.09      4.60 o
   4   4   8       84.33       93.36      5.88 o
   5   4   8       20.09       17.09      3.11 o
   6   4   8       24.04       12.63      2.87 o
   7   4   8        1.57       -1.17      1.77 o
   8   4   8       27.11       26.04     12.19 o
  -5   5   8       33.18       18.27      3.95 o
  -4   5   8       37.02       27.75      5.68 o
  -3   5   8       62.24       45.46      5.63 o
  -2   5   8      107.03      112.85     10.57 o
  -1   5   8       34.24       35.70      4.77 o
   0   5   8      201.71      226.20     13.29 o
   1   5   8       45.25       40.89      4.13 o
   2   5   8       27.49       21.39      3.18 o
   3   5   8      113.10      100.27      7.06 o
   4   5   8       34.82       30.41      3.38 o
   5   5   8       90.02       81.47      7.45 o
   6   5   8       66.14       56.54     11.30 o
   7   5   8       16.47       16.52      6.09 o
  -5   6   8      114.82      116.87     13.01 o
  -4   6   8      211.47      231.80     18.01 o
  -3   6   8        9.69        4.21      3.17 o
  -2   6   8        4.55        3.99      1.33 o
  -1   6   8       15.59       14.03      5.99 o
   0   6   8      696.70      681.99     24.35 o
   1   6   8        9.59        8.93      2.03 o
   2   6   8      150.48      163.87      9.78 o
   3   6   8       71.47       59.11      6.34 o
   4   6   8      222.84      235.00     10.90 o
   5   6   8        3.31       -0.66      1.95 o
   6   6   8       12.74        7.05      3.99 o
   7   6   8       17.39       10.89      4.95 o
  -4   7   8       12.26        7.53      5.75 o
  -3   7   8       71.08       81.75      9.89 o
  -2   7   8       19.61       14.77      3.20 o
  -1   7   8      124.24      140.92     12.27 o
   0   7   8      141.02      147.15     14.03 o
   1   7   8        1.62        2.38      2.00 o
   2   7   8      231.63      238.58     12.57 o
   3   7   8       25.54       36.64      6.22 o
   4   7   8       39.42       41.65      5.78 o
   5   7   8      104.12      120.81     11.26 o
   6   7   8        2.40        2.18      4.89 o
   7   7   8        1.34        0.58      3.72 o
  -4   8   8        3.63        2.80      4.39 o
  -3   8   8        5.11        6.23      3.84 o
  -2   8   8      174.55      187.50     14.92 o
  -1   8   8        5.26        6.00      4.07 o
   0   8   8       61.84       44.81      7.66 o
   1   8   8        0.28       -1.06      1.02 o
   2   8   8       38.81       43.29      6.37 o
   3   8   8        7.76        2.78      2.64 o
   4   8   8      125.44      127.23      9.85 o
   5   8   8       98.80      103.81     10.92 o
   6   8   8       26.39       29.36      7.75 o
   7   8   8        4.93        4.95      2.57 o
  -3   9   8       34.91       37.49      8.17 o
  -2   9   8        0.46       -0.42      1.81 o
  -1   9   8       33.97       34.97      6.51 o
   0   9   8       61.36       45.91      7.72 o
   1   9   8        0.75       -0.10      2.76 o
   2   9   8        8.59        7.22      2.42 o
   3   9   8       56.45       47.70     12.05 o
   4   9   8        5.42        4.14      1.74 o
   5   9   8        2.61       -1.56      3.18 o
   6   9   8        2.89       -0.72      5.80 o
   7   9   8        0.14        1.27      1.16 o
  -2  10   8        3.06        7.81      3.58 o
  -1  10   8        3.57       -1.41      1.48 o
   0  10   8        1.01        0.14      3.05 o
   1  10   8        5.75       11.82      4.99 o
   2  10   8       21.19       30.92      9.68 o
   3  10   8        3.26        3.50      3.13 o
   4  10   8        2.69       -1.54      1.97 o
   5  10   8       38.19       53.21     10.12 o
   6  10   8        0.62       -3.89      3.27 o
  -1  11   8        0.12       -1.13      5.55 o
   0  11   8       72.18       79.55     12.38 o
   1  11   8        0.01        3.79      3.39 o
   2  11   8        0.01       -1.74      3.51 o
   3  11   8       41.10       51.05     10.07 o
   4  11   8        0.66       -0.65      2.22 o
   5  11   8        0.50       -0.17      2.98 o
   0  12   8        0.61       -0.08      3.05 o
   1  12   8       12.39       16.89      9.90 o
   2  12   8        8.56        6.94      3.65 o
   3  12   8       11.84       10.41      5.84 o
   4  12   8        5.83        4.36      3.03 o
  -3 -12   9       38.40       37.81     12.05 o
  -2 -12   9       46.17       61.84     15.78 o
  -1 -12   9        6.45       10.02      7.47 o
   0 -12   9       10.29       13.13      7.22 o
  -4 -11   9        5.56        3.78      3.78 o
  -3 -11   9        6.69       14.06      7.96 o
  -2 -11   9       56.31       66.43     15.94 o
  -1 -11   9       11.49       16.37      7.96 o
   0 -11   9       10.11        7.82      6.65 o
   1 -11   9        1.00       -0.13      3.58 o
  -5 -10   9        4.00        2.43      1.57 o
  -4 -10   9        2.97        3.24      2.67 o
  -3 -10   9       42.70       43.90     11.45 o
  -2 -10   9      147.55      192.56     24.62 o
  -1 -10   9      128.73      128.96     20.70 o
   0 -10   9        1.07        2.45      2.59 o
   1 -10   9        0.92        2.46      1.58 o
   2 -10   9        3.84        1.40      5.54 o
   3 -10   9        0.01        2.91     14.66 o
  -6  -9   9        2.30        3.95      4.71 o
  -5  -9   9       16.50       24.15      6.96 o
  -4  -9   9        1.22       -1.79      3.79 o
  -3  -9   9        6.12        1.22      1.40 o
  -2  -9   9        5.98        2.35      3.19 o
  -1  -9   9        1.55        3.16      3.57 o
   0  -9   9        0.87        3.42      4.70 o
   1  -9   9       17.77       16.56      6.51 o
   2  -9   9        1.48        1.70      2.50 o
   3  -9   9       13.73       22.33     12.04 o
  -6  -8   9        4.50        0.78      3.47 o
  -5  -8   9        0.03       -0.98      1.83 o
  -4  -8   9       19.22       29.51      9.12 o
  -3  -8   9       31.69       27.53      5.92 o
  -2  -8   9        0.17       -0.28      1.35 o
  -1  -8   9        0.00       -1.23      1.68 o
   0  -8   9        3.54        2.80      1.40 o
   1  -8   9        0.04        1.86      2.83 o
   2  -8   9       79.92       67.40     13.22 o
   3  -8   9       24.04       32.52      7.27 o
   4  -8   9        6.60       -6.59     14.60 o
  -6  -7   9        0.00        0.87      2.92 o
  -5  -7   9       14.17       14.39      5.03 o
  -4  -7   9       31.81       35.08      6.33 o
  -3  -7   9        1.72        5.41      2.51 o
  -2  -7   9        1.26        1.54      3.37 o
  -1  -7   9       48.38       66.83      8.93 o
   0  -7   9       26.16       33.77      9.33 o
   1  -7   9        0.00       -0.33      2.63 o
   2  -7   9        0.73        0.75      1.50 o
   3  -7   9      170.71      167.29     15.93 o
   4  -7   9        3.23       -0.11     10.80 o
   5  -7   9        6.22       13.33      4.92 o
  -6  -6   9        9.51        7.02      3.27 o
  -5  -6   9        1.74        0.93      2.03 o
  -4  -6   9       19.88       19.84      4.76 o
  -3  -6   9        9.32        7.77      1.73 o
  -2  -6   9      140.21      154.11     15.33 o
  -1  -6   9       88.70       89.06      7.34 o
   0  -6   9        4.23        2.63      2.03 o
   1  -6   9        3.06        1.62      2.49 o
   2  -6   9        0.01       -1.54      2.05 o
   3  -6   9        7.41        4.71      3.12 o
   4  -6   9        9.47       11.22      4.62 o
   5  -6   9        0.05        1.11      4.29 o
  -7  -5   9        3.98       11.17      8.90 o
  -6  -5   9       10.76       17.69      5.43 o
  -5  -5   9       34.18       37.67      7.09 o
  -4  -5   9      110.48      121.26     10.57 o
  -3  -5   9        8.57       10.41      3.32 o
  -2  -5   9        4.43        4.50      2.64 o
  -1  -5   9       88.51       79.95      9.49 o
   0  -5   9        6.95        3.13      2.83 o
   1  -5   9        5.59        4.22      2.36 o
   2  -5   9       13.75       14.82      4.42 o
   3  -5   9       14.52       21.63      4.61 o
   4  -5   9        0.47        3.94      2.50 o
   5  -5   9        1.82        0.65      2.15 o
   6  -5   9        1.88       -0.09      2.94 o
  -7  -4   9        0.00       -4.44      3.52 o
  -6  -4   9        3.57        3.87      2.18 o
  -5  -4   9      126.54      140.96     11.47 o
  -4  -4   9       33.77       31.00      5.84 o
  -3  -4   9      138.54      141.57      8.01 o
  -2  -4   9        2.94        9.79      2.67 o
  -1  -4   9        8.16        7.76      4.01 o
   0  -4   9      213.01      217.54     19.38 o
   1  -4   9       91.05       88.90     12.41 o
   2  -4   9       87.76       90.98     11.61 o
   3  -4   9        7.75        3.99      2.61 o
   4  -4   9       55.12       35.76      7.39 o
   5  -4   9        0.41        5.18      2.92 o
   6  -4   9        1.89        4.58      1.84 o
  -7  -3   9       14.07        7.04      5.41 o
  -6  -3   9        0.77       -0.93      4.47 o
  -5  -3   9       20.61       15.52      3.44 o
  -4  -3   9        5.66        6.39      2.77 o
  -3  -3   9       14.71       11.09      1.65 o
  -2  -3   9        5.87        5.22      1.12 o
  -1  -3   9       77.46       80.39      6.70 o
   0  -3   9        5.34        1.53      2.13 o
   1  -3   9       21.13       12.27      4.58 o
   2  -3   9      434.57      467.55     22.34 o
   3  -3   9        6.05        7.29      1.79 o
   4  -3   9      276.69      274.92     16.46 o
   5  -3   9        8.01       12.62      3.13 o
   6  -3   9        3.86        3.19      2.28 o
  -7  -2   9        5.80        6.80      6.39 o
  -6  -2   9        4.69        4.50      2.40 o
  -5  -2   9       14.64       13.25      3.12 o
  -4  -2   9        1.94        3.25      2.05 o
  -3  -2   9       25.23       26.32      3.76 o
  -2  -2   9      174.03      176.44      5.82 o
  -1  -2   9      260.53      257.98     10.08 o
   0  -2   9        0.23        0.70      1.09 o
   1  -2   9      184.26      221.35     16.49 o
   2  -2   9       77.19       80.86      5.76 o
   3  -2   9      499.81      509.26     18.66 o
   4  -2   9      616.85      613.29     23.64 o
   5  -2   9        0.21       -0.48      1.37 o
   6  -2   9        2.42        4.15      2.74 o
   7  -2   9        2.19        3.14      5.36 o
  -7  -1   9       20.15       12.08     11.43 o
  -6  -1   9       14.78       15.66      6.68 o
  -5  -1   9        0.36       -0.37      1.65 o
  -4  -1   9        6.10        4.49      1.77 o
  -3  -1   9        8.15       14.72      2.24 o
  -2  -1   9       13.50       12.84      2.41 o
  -1  -1   9      302.98      335.12     13.04 o
   0  -1   9      102.58      108.36     10.35 o
   1  -1   9      111.12       99.46      6.86 o
   2  -1   9      620.78      658.64     18.50 o
   3  -1   9        0.01       -0.97      1.72 o
   4  -1   9      595.64      600.22     27.05 o
   5  -1   9      137.76      140.60     11.77 o
   6  -1   9        1.26       -0.42      2.99 o
   7  -1   9        3.73        4.57      3.37 o
  -6   0   9        1.50        0.73      4.33 o
  -5   0   9       23.32       15.85      4.26 o
  -4   0   9        0.15       -2.43      2.51 o
  -3   0   9        9.94        9.28      1.73 o
  -2   0   9        4.67       13.09      5.34 o
  -1   0   9      107.41      105.74      5.30 o
   0   0   9      113.30      121.44      8.56 o
   1   0   9      817.32      849.12     23.30 o
   2   0   9        2.39        1.41      2.53 o
   3   0   9        5.27        5.76      1.35 o
   4   0   9       33.49       32.98      5.04 o
   5   0   9       18.51        8.09      1.64 o
   6   0   9        0.51       -5.71      3.81 o
   7   0   9        0.60       -3.46      2.87 o
  -6   1   9        3.82        2.14      2.31 o
  -5   1   9        1.37       -1.94      2.40 o
  -4   1   9       16.13       11.77      2.70 o
  -3   1   9       94.10       97.65      7.10 o
  -2   1   9       97.95       97.12      6.76 o
  -1   1   9        9.50        7.27      0.93 o
   0   1   9        3.74        2.96      1.04 o
   1   1   9        0.65       -0.58      1.28 o
   2   1   9       32.10       42.35      3.67 o
   3   1   9      146.47      167.94      8.15 o
   4   1   9       99.01      120.53      9.79 o
   5   1   9       29.33       31.40      5.32 o
   6   1   9        1.78        1.97      1.91 o
   7   1   9       26.71       26.61      7.15 o
  -6   2   9       14.26       10.53      6.80 o
  -5   2   9       39.77       31.44      6.06 o
  -4   2   9        3.76        5.66      1.69 o
  -3   2   9        3.80        2.11      1.18 o
  -2   2   9       61.36       74.04      7.48 o
  -1   2   9      295.90      318.51     13.90 o
   0   2   9        0.86        2.02      1.49 o
   1   2   9       12.76        9.69      1.30 o
   2   2   9      299.38      293.44      9.96 o
   3   2   9      117.73      118.27      6.50 o
   4   2   9        0.49       -0.22      1.41 o
   5   2   9      249.29      237.08     15.41 o
   6   2   9       25.42       23.67      6.07 o
   7   2   9        0.65        3.02      2.88 o
  -6   3   9       26.10       21.71      9.73 o
  -5   3   9        5.91        4.91      2.13 o
  -4   3   9        2.03        2.33      1.89 o
  -3   3   9        0.11       -2.30      1.74 o
  -2   3   9       23.30       17.34      6.72 o
  -1   3   9       21.17       20.34      4.43 o
   0   3   9      140.02      139.70      6.87 o
   1   3   9        0.27        0.93      0.59 o
   2   3   9      114.64      115.38      5.99 o
   3   3   9       31.81       27.53      4.87 o
   4   3   9        0.42        1.98      1.50 o
   5   3   9        0.96       -0.07      2.24 o
   6   3   9       13.46       21.15      5.82 o
   7   3   9        0.55        2.70      3.95 o
  -5   4   9        4.28        4.66      3.83 o
  -4   4   9      240.40      242.95     15.56 o
  -3   4   9      135.29      117.46      9.96 o
  -2   4   9       36.67       39.44      5.31 o
  -1   4   9      128.94      135.70     17.12 o
   0   4   9       95.57       91.83      8.11 o
   1   4   9       18.09       21.59      3.88 o
   2   4   9       37.56       46.68      5.01 o
   3   4   9       57.76       57.66      4.08 o
   4   4   9       85.45       87.36      5.67 o
   5   4   9       46.13       25.40      5.57 o
   6   4   9        1.92       -4.60      4.99 o
   7   4   9        1.75        2.84      5.01 o
  -5   5   9        7.32        2.77      1.57 o
  -4   5   9       39.29       31.47      4.55 o
  -3   5   9        8.39        5.82      3.88 o
  -2   5   9       89.97       92.26     10.26 o
  -1   5   9      346.78      381.66     23.01 o
   0   5   9       56.07       49.56      6.27 o
   1   5   9       17.39       13.06      1.95 o
   2   5   9       19.86       20.43      3.20 o
   3   5   9        8.81        7.48      1.70 o
   4   5   9       78.25       93.38      6.98 o
   5   5   9      116.01      110.54     10.08 o
   6   5   9        3.90        1.63      2.33 o
   7   5   9        8.53        0.07      2.14 o
  -5   6   9        2.37       -1.59      3.80 o
  -4   6   9        1.05        0.29      3.04 o
  -3   6   9        0.02       -4.15      2.77 o
  -2   6   9        0.28       -1.77      1.90 o
  -1   6   9      247.16      271.09     20.08 o
   0   6   9        0.21        2.32      3.01 o
   1   6   9      144.97      144.56      7.21 o
   2   6   9      561.96      573.24     18.35 o
   3   6   9      341.47      347.71     16.69 o
   4   6   9        0.01        0.24      0.82 o
   5   6   9       47.60       54.37      6.41 o
   6   6   9       17.40        7.10      6.71 o
   7   6   9        1.43      -11.93      7.95 o
  -4   7   9       53.34       65.03      9.91 o
  -3   7   9        2.79       -0.10      4.81 o
  -2   7   9       40.39       41.65      6.96 o
  -1   7   9        1.84        7.00     10.06 o
   0   7   9       48.80       49.82      8.20 o
   1   7   9       91.28       86.26      7.29 o
   2   7   9      205.27      228.17     12.46 o
   3   7   9      535.17      538.33     19.14 o
   4   7   9      236.17      272.39     14.00 o
   5   7   9       50.28       63.07      7.26 o
   6   7   9       44.75       40.32      7.58 o
   7   7   9        3.93       -1.40      2.94 o
  -3   8   9       13.05       16.80      4.67 o
  -2   8   9       10.04       13.09      6.42 o
  -1   8   9        2.95       11.47      4.24 o
   0   8   9      374.84      348.03     23.90 o
   1   8   9       73.07       67.09      8.87 o
   2   8   9       90.72       87.34      8.96 o
   3   8   9       94.33       73.54      6.46 o
   4   8   9       68.00       84.00      7.98 o
   5   8   9        2.53        4.92      2.82 o
   6   8   9       45.81       40.46      9.03 o
   7   8   9        7.34        2.00      3.99 o
  -3   9   9       43.08       58.23     11.77 o
  -2   9   9        0.03        3.27      2.87 o
  -1   9   9        0.53        1.82      2.97 o
   0   9   9        1.74       -0.37      3.76 o
   1   9   9        4.24       -2.42      4.19 o
   2   9   9       21.13       22.21      5.89 o
   3   9   9       49.67       57.43      7.79 o
   4   9   9        1.63        2.22      0.87 o
   5   9   9       15.25       11.24      7.77 o
   6   9   9      115.14      135.65     16.95 o
  -2  10   9        0.01        3.72      3.16 o
  -1  10   9       12.07        7.85      6.29 o
   0  10   9        4.93        6.97      2.99 o
   1  10   9       36.06       40.69      9.04 o
   2  10   9       31.15       35.14      8.00 o
   3  10   9       87.26       45.24     17.09 o
   4  10   9        1.50        1.15      2.70 o
   5  10   9        1.85        3.16      4.41 o
   6  10   9        1.83        0.34      2.24 o
  -1  11   9        2.92        0.40      3.29 o
   0  11   9       21.98       34.77      8.33 o
   1  11   9       13.98       11.25      4.77 o
   2  11   9        2.67        1.22      1.38 o
   3  11   9        1.21        2.75      4.44 o
   4  11   9        1.89        0.91      2.67 o
   5  11   9        0.89        8.22      4.29 o
   1  12   9        0.51       -2.02      1.79 o
   2  12   9        0.88        2.30      4.27 o
   3  12   9        5.08        4.74      4.02 o
   4  12   9       16.79       49.40     11.92 o
  -4 -11  10        3.19        6.28      3.84 o
  -3 -11  10       20.28       23.94     10.30 o
  -2 -11  10      204.31      236.05     29.55 o
  -1 -11  10       18.07       36.40     12.75 o
   0 -11  10        0.00        6.27      4.02 o
   1 -11  10        0.40       -0.90      7.49 o
  -5 -10  10        8.90       10.00      5.68 o
  -4 -10  10        0.00        2.00      8.13 o
  -3 -10  10       12.86       16.36      7.22 o
  -2 -10  10       70.58       82.51     16.95 o
  -1 -10  10       77.52       72.97     15.94 o
   0 -10  10        4.97        4.25      3.11 o
   1 -10  10        2.92       -0.06      6.17 o
   2 -10  10        0.14       -0.52      3.97 o
  -5  -9  10       39.75       35.71     11.46 o
  -4  -9  10       18.72       21.61      8.02 o
  -3  -9  10        1.35       -0.05      2.38 o
  -2  -9  10       54.29       54.15     12.96 o
  -1  -9  10        0.43       -1.30      3.57 o
   0  -9  10        1.94        3.35      3.87 o
   1  -9  10        5.54        3.43      3.08 o
   2  -9  10        0.00       -4.73      4.92 o
   3  -9  10        3.53        1.96     14.24 o
  -6  -8  10        1.79       -0.35      3.63 o
  -5  -8  10       12.82       12.66      4.72 o
  -4  -8  10        2.09        0.03      1.11 o
  -3  -8  10       22.38       19.02      4.86 o
  -2  -8  10       30.69       27.20      4.89 o
  -1  -8  10        2.18        2.54      3.09 o
   0  -8  10        0.11       -2.14      3.93 o
   1  -8  10       14.48        4.96      3.40 o
   2  -8  10       42.36       39.81     10.27 o
   3  -8  10        3.68        1.61      2.70 o
   4  -8  10       17.45        2.31     11.69 o
  -6  -7  10        2.68        4.45      3.31 o
  -5  -7  10       50.73       54.71     10.18 o
  -4  -7  10        0.27       -1.07      2.18 o
  -3  -7  10       25.02       23.96      5.70 o
  -2  -7  10        3.85        0.67      2.07 o
  -1  -7  10        0.72        0.56      5.97 o
   0  -7  10        0.02       -1.71      2.17 o
   1  -7  10       32.88       37.04      7.85 o
   2  -7  10       45.26       40.16      8.40 o
   3  -7  10       85.31       83.93     10.57 o
   4  -7  10        8.41       -4.33     13.66 o
  -6  -6  10        3.12        1.09      2.69 o
  -5  -6  10        0.93       -0.11      2.01 o
  -4  -6  10        0.06       -1.16      1.11 o
  -3  -6  10       19.37       22.49      3.45 o
  -2  -6  10       23.66       23.66      6.24 o
  -1  -6  10       49.72       54.99     10.52 o
   0  -6  10        3.29       -0.61      2.92 o
   1  -6  10       10.71        7.19      3.47 o
   2  -6  10        6.79        4.42      2.26 o
   3  -6  10       23.42       27.68      5.94 o
   4  -6  10        0.51       -0.16      2.54 o
   5  -6  10        0.38        2.41      2.85 o
  -6  -5  10        4.65        1.82      3.73 o
  -5  -5  10        6.62        1.36      1.56 o
  -4  -5  10       11.97       16.29      3.56 o
  -3  -5  10       39.47       49.60      6.24 o
  -2  -5  10       28.30       32.17      6.51 o
  -1  -5  10      129.20      143.21     16.71 o
   0  -5  10       10.68        4.38      3.56 o
   1  -5  10       52.28       47.21      7.42 o
   2  -5  10        7.07        5.09      1.45 o
   3  -5  10        0.86       -0.57      1.76 o
   4  -5  10       69.93       63.63      6.92 o
   5  -5  10        7.78        7.03      3.55 o
  -6  -4  10        1.32        1.68      2.14 o
  -5  -4  10        0.61        0.76      2.06 o
  -4  -4  10      209.52      213.81     13.71 o
  -3  -4  10      251.02      264.34     11.51 o
  -2  -4  10       91.96      108.83      7.11 o
  -1  -4  10        0.00        0.71      1.84 o
   0  -4  10      120.01      126.86     15.54 o
   1  -4  10       67.21       72.50     11.90 o
   2  -4  10       10.88        5.31      4.40 o
   3  -4  10       23.86       23.54      4.23 o
   4  -4  10        4.17        3.62      3.21 o
   5  -4  10       15.41       15.12      4.55 o
   6  -4  10        8.90       11.07      3.98 o
  -6  -3  10        3.94        2.39      2.24 o
  -5  -3  10        0.01        0.45      1.50 o
  -4  -3  10       68.14       76.28      8.30 o
  -3  -3  10      223.36      247.79     10.95 o
  -2  -3  10       15.31       19.14      2.48 o
  -1  -3  10      124.34      115.63      8.12 o
   0  -3  10        4.69       11.88      7.31 o
   1  -3  10      215.01      187.14     23.10 o
   2  -3  10      109.99      127.00      8.36 o
   3  -3  10        8.09        4.42      2.95 o
   4  -3  10        3.64        2.81      1.63 o
   5  -3  10      125.18      118.65     11.59 o
   6  -3  10       20.76       21.88      6.26 o
  -6  -2  10       18.58       13.68      3.86 o
  -5  -2  10        0.34       -1.72      1.48 o
  -4  -2  10       28.28       25.26      4.89 o
  -3  -2  10        7.45        3.43      1.05 o
  -2  -2  10        3.89        5.08      1.05 o
  -1  -2  10       11.97        9.62      1.77 o
   0  -2  10        0.00       -0.34      0.87 o
   1  -2  10       18.51       32.96     17.17 o
   2  -2  10       17.48       23.73      3.88 o
   3  -2  10      138.87      125.70      8.81 o
   4  -2  10        7.96        9.12      3.63 o
   5  -2  10       19.74       18.38      4.64 o
   6  -2  10        0.01        0.32      1.65 o
  -6  -1  10       13.51       10.01      4.31 o
  -5  -1  10       67.13       83.62      8.65 o
  -4  -1  10       19.85       17.64      2.81 o
  -3  -1  10      254.54      274.17     11.44 o
  -2  -1  10      129.30      128.72      7.14 o
  -1  -1  10      102.80      115.26      8.14 o
   0  -1  10       88.23       83.80      9.55 o
   1  -1  10      109.97       76.60     16.34 o
   2  -1  10      708.04      744.15     23.51 o
   3  -1  10        3.82        2.74      1.22 o
   4  -1  10       96.58       97.19     11.53 o
   5  -1  10      179.48      183.42     14.17 o
   6  -1  10       22.72       20.06      5.86 o
   7  -1  10       32.55       35.78      8.27 o
  -6   0  10        0.02       -2.61      2.40 o
  -5   0  10        0.15       -0.64      1.98 o
  -4   0  10      109.23      112.20      8.41 o
  -3   0  10        6.59        9.67      2.04 o
  -2   0  10       58.08       70.00      4.95 o
  -1   0  10      161.52      153.46      6.70 o
   0   0  10      116.60      125.23      9.11 o
   1   0  10      380.74      402.52     17.20 o
   2   0  10       24.47       20.43      4.22 o
   3   0  10       57.48       59.74      5.24 o
   4   0  10      151.16      166.98     11.88 o
   5   0  10       17.13       17.20      4.84 o
   6   0  10       37.00       28.79      6.95 o
   7   0  10        8.67        7.45      3.44 o
  -6   1  10       30.94       24.03     10.09 o
  -5   1  10       12.91        9.24      2.41 o
  -4   1  10      100.29      109.74      9.76 o
  -3   1  10       21.53       21.61      3.43 o
  -2   1  10        9.21       12.70      5.38 o
  -1   1  10      407.20      442.71     13.57 o
   0   1  10       50.45       45.88      4.12 o
   1   1  10      276.48      273.74     10.71 o
   2   1  10        4.40        4.77      1.32 o
   3   1  10      108.63      119.25      7.35 o
   4   1  10       81.04       88.61      8.45 o
   5   1  10       19.13       15.16      2.91 o
   6   1  10        0.00        0.54      2.41 o
   7   1  10        3.37        0.76      1.62 o
  -6   2  10        4.41        0.69      4.24 o
  -5   2  10       32.10       21.79      3.76 o
  -4   2  10       19.94       10.33      3.56 o
  -3   2  10      404.52      421.64     15.90 o
  -2   2  10       88.63       98.42      8.11 o
  -1   2  10        0.02        0.67      1.11 o
   0   2  10       30.88       21.04      4.27 o
   1   2  10        2.28        1.82      0.77 o
   2   2  10      368.90      348.61     18.17 o
   3   2  10       55.10       60.29      5.05 o
   4   2  10        2.72        0.67      1.66 o
   5   2  10        0.82        0.88      2.49 o
   6   2  10        0.47       -0.69      2.86 o
   7   2  10        7.22        6.07      4.28 o
  -5   3  10        9.64        7.89      3.67 o
  -4   3  10      132.24      143.09     11.75 o
  -3   3  10       18.15       15.32      3.28 o
  -2   3  10       86.70      115.82     10.83 o
  -1   3  10       20.26       19.98      3.42 o
   0   3  10      128.43      145.39      7.41 o
   1   3  10        2.06        0.45      1.07 o
   2   3  10        8.74        7.48      1.47 o
   3   3  10       55.49       59.05      6.80 o
   4   3  10       25.84       30.87      5.26 o
   5   3  10        0.33        0.07      1.67 o
   6   3  10        5.21        6.28      2.30 o
   7   3  10       12.35        9.37      7.24 o
  -5   4  10      123.16      120.84     12.19 o
  -4   4  10       24.56       26.47      4.83 o
  -3   4  10        1.15       -0.40      1.24 o
  -2   4  10       33.92       41.47      9.72 o
  -1   4  10        0.26        0.27      3.71 o
   0   4  10        8.10        4.41      1.28 o
   1   4  10       69.19       82.35      6.13 o
   2   4  10      651.12      666.69     18.56 o
   3   4  10      129.65      126.12     10.85 o
   4   4  10       63.17       81.01      7.66 o
   5   4  10       20.96       13.53      4.24 o
   6   4  10        0.22       -6.31      4.21 o
   7   4  10        0.59       -1.30      3.97 o
  -5   5  10        1.19       -1.15      2.43 o
  -4   5  10        0.36        1.15      2.15 o
  -3   5  10       21.76       14.81      3.49 o
  -2   5  10      384.48      442.97     22.86 o
  -1   5  10      215.78      273.30     31.17 o
   0   5  10      166.15      174.22     12.50 o
   1   5  10       60.72       61.43      7.17 o
   2   5  10      512.42      550.00     19.44 o
   3   5  10       10.00        8.21      2.70 o
   4   5  10        8.95       10.65      2.63 o
   5   5  10       63.05       60.59      7.92 o
   6   5  10       26.36       13.31      6.84 o
   7   5  10        1.02       -2.66      3.57 o
  -4   6  10       12.32       16.13      3.58 o
  -3   6  10       53.02       62.61      8.57 o
  -2   6  10       56.31       63.72      8.95 o
  -1   6  10        7.43       12.83     14.85 o
   0   6  10      635.41      658.11     25.55 o
   1   6  10       80.63       82.09      9.06 o
   2   6  10     1258.45     1228.04     29.62 o
   3   6  10      147.64      151.49      8.89 o
   4   6  10       37.79       35.44      4.86 o
   5   6  10       84.68       98.79      9.06 o
   6   6  10       14.44        1.56     14.24 o
   7   6  10        3.65        0.63      2.78 o
  -4   7  10       39.08       51.18      8.08 o
  -3   7  10        1.54        2.08      3.55 o
  -2   7  10       36.98       43.15      7.65 o
  -1   7  10       98.40      123.87     16.41 o
   0   7  10      288.31      311.96     22.25 o
   1   7  10        0.01        1.06      2.69 o
   2   7  10       28.09       23.99      5.22 o
   3   7  10       20.13       24.70      4.64 o
   4   7  10      156.19      167.27     11.06 o
   5   7  10        5.17       10.72      3.79 o
   6   7  10       26.03       22.86      6.84 o
   7   7  10        0.22       -4.39     10.48 o
  -3   8  10       22.72       29.69      7.01 o
  -2   8  10       17.56       24.84      6.18 o
  -1   8  10       27.49       24.94      6.42 o
   0   8  10        0.07       -0.22      2.70 o
   1   8  10        2.89       -0.03      2.25 o
   2   8  10      143.55      159.91     14.66 o
   3   8  10        0.13       -3.40      2.44 o
   4   8  10        9.99        8.82      2.98 o
   5   8  10        0.40        6.10      4.05 o
   6   8  10       22.52       22.63      5.18 o
  -2   9  10        7.57        4.74      2.76 o
  -1   9  10        3.63        8.42      4.69 o
   0   9  10        0.00       -1.32      3.83 o
   1   9  10        2.07        5.09      3.56 o
   2   9  10        1.10       -1.46      3.61 o
   3   9  10        0.36        1.22      2.71 o
   4   9  10        6.27       -0.10      3.53 o
   5   9  10       26.06       33.23      8.92 o
   6   9  10       80.63      131.80     27.64 o
  -1  10  10        0.73       -1.62      3.05 o
   0  10  10        4.47        4.41      4.00 o
   1  10  10        5.43        4.65      2.81 o
   2  10  10        0.18       -3.41      2.40 o
   3  10  10        1.72        1.04      2.90 o
   4  10  10        0.47        2.30      2.93 o
   5  10  10        0.00       -0.89      7.42 o
   0  11  10        0.03        3.81      3.67 o
   1  11  10        3.32        1.51      4.51 o
   2  11  10        0.50       -0.97      3.31 o
   3  11  10        0.12        1.59      4.64 o
   4  11  10        0.17       14.46     18.42 o
   5  11  10        2.22        9.41      9.58 o
   2  12  10        0.23       -3.63      3.77 o
   3  12  10        1.85        2.74      3.16 o
  -3 -11  11       90.88       97.42     19.26 o
  -2 -11  11        5.34       19.69     10.25 o
  -1 -11  11        0.34        5.99      6.71 o
   0 -11  11        1.60        2.33      3.46 o
  -4 -10  11        0.06        0.29      1.46 o
  -3 -10  11       22.61       24.75      9.20 o
  -2 -10  11       22.16       31.27     10.41 o
  -1 -10  11       35.50       55.74     13.91 o
   0 -10  11       13.36       13.54      7.36 o
   1 -10  11        0.07       -8.35      5.57 o
   2 -10  11        4.96        3.56      5.50 o
  -5  -9  11       12.76       11.76      6.37 o
  -4  -9  11        6.44       13.57      8.10 o
  -3  -9  11        0.36       -2.28      6.03 o
  -2  -9  11       37.71       33.77      9.19 o
  -1  -9  11        7.84        3.17      8.03 o
   0  -9  11        4.49        5.22     10.18 o
   1  -9  11        6.52        7.66      5.84 o
   2  -9  11        4.59        1.53      5.57 o
   3  -9  11        1.08        5.34     11.85 o
  -5  -8  11        1.01        0.37      2.63 o
  -4  -8  11       14.59       21.50      6.27 o
  -3  -8  11        0.44        0.20      2.62 o
  -2  -8  11       21.15       12.30      5.09 o
  -1  -8  11        6.36        5.33      2.42 o
   0  -8  11        0.03        0.78      2.63 o
   1  -8  11      107.55      120.61     18.70 o
   2  -8  11        0.45        3.51      3.86 o
   3  -8  11       18.33       24.11      6.46 o
   4  -8  11        1.04      -10.19     19.34 o
  -5  -7  11        4.86        4.75      2.42 o
  -4  -7  11        8.57       13.07      4.06 o
  -3  -7  11        4.47        5.67      3.47 o
  -2  -7  11       13.52        5.51      4.83 o
  -1  -7  11       10.11       16.77      5.08 o
   0  -7  11        6.61        3.99      1.61 o
   1  -7  11        0.01       -2.81      3.29 o
   2  -7  11        3.32        1.02      2.34 o
   3  -7  11       21.01       33.15      6.94 o
   4  -7  11       39.55       32.49      9.61 o
  -6  -6  11        8.25        9.73      6.13 o
  -5  -6  11       23.23       19.17      5.30 o
  -4  -6  11        1.23        0.89      2.24 o
  -3  -6  11       10.08       11.42      5.98 o
  -2  -6  11        7.66        2.15      2.84 o
  -1  -6  11       38.54       41.26      9.65 o
   0  -6  11        0.80       -1.16      1.75 o
   1  -6  11        0.39        1.12      2.07 o
   2  -6  11       39.20       39.18      7.98 o
   3  -6  11        4.18        7.97      2.45 o
   4  -6  11       26.32       16.26      6.79 o
   5  -6  11       11.76       19.30      5.29 o
  -6  -5  11       10.93        9.48      6.11 o
  -5  -5  11       11.63       13.18      3.11 o
  -4  -5  11        5.03        1.21      1.82 o
  -3  -5  11        3.05        1.15      1.91 o
  -2  -5  11       29.04       41.05      7.51 o
  -1  -5  11      226.86      246.39     23.17 o
   0  -5  11       14.90       14.44      5.46 o
   1  -5  11       23.49       27.16      7.33 o
   2  -5  11       66.65       51.90      9.06 o
   3  -5  11        3.83        2.59      1.90 o
   4  -5  11      176.88      167.40     14.10 o
   5  -5  11       19.04       19.00      4.90 o
  -6  -4  11        2.59        2.61      1.63 o
  -5  -4  11       72.64       66.73      8.42 o
  -4  -4  11       76.44       73.53      8.37 o
  -3  -4  11       38.04       44.21      5.00 o
  -2  -4  11      153.91      167.56     10.29 o
  -1  -4  11      107.41      110.73     15.50 o
   0  -4  11      170.93      202.17     20.24 o
   1  -4  11      606.90      633.15     36.06 o
   2  -4  11       12.71       12.34      4.74 o
   3  -4  11        3.76        1.99      2.44 o
   4  -4  11       27.11       27.12      6.37 o
   5  -4  11        0.05        1.26      1.14 o
   6  -4  11        0.92        0.87      2.60 o
  -6  -3  11        1.19        1.72      2.37 o
  -5  -3  11        2.39       -0.74      2.22 o
  -4  -3  11      588.56      630.64     24.17 o
  -3  -3  11       70.48       59.47      5.63 o
  -2  -3  11       43.76       57.77      6.20 o
  -1  -3  11       16.82       15.58      4.53 o
   0  -3  11      113.79      113.74     15.13 o
   1  -3  11      511.69      450.81     17.13 o
   2  -3  11      187.15      178.42      9.03 o
   3  -3  11      155.35      161.33     13.87 o
   4  -3  11        0.30        2.60      2.56 o
   5  -3  11        0.05        2.54      2.52 o
   6  -3  11        1.92        1.39      1.66 o
  -6  -2  11        3.12       -0.40      1.45 o
  -5  -2  11        2.81        4.77      1.76 o
  -4  -2  11       19.19       14.92      3.48 o
  -3  -2  11      175.88      188.03     10.52 o
  -2  -2  11       19.60       20.51      3.07 o
  -1  -2  11       42.96       38.86      5.39 o
   0  -2  11       22.74       15.57      3.85 o
   1  -2  11       62.13       88.03     29.06 o
   2  -2  11      790.06      775.50     20.32 o
   3  -2  11      122.25      118.50      8.41 o
   4  -2  11       90.93      107.36     12.33 o
   5  -2  11       52.77       41.99      6.99 o
   6  -2  11        2.34        1.55      1.52 o
  -6  -1  11       11.39       15.23      4.82 o
  -5  -1  11       57.52       76.66      8.81 o
  -4  -1  11       30.13       19.76      4.69 o
  -3  -1  11       53.39       73.12      6.51 o
  -2  -1  11      133.62      131.41      7.85 o
  -1  -1  11        2.04        3.02      1.75 o
   0  -1  11        0.02       -0.36      1.50 o
   1  -1  11       30.80       33.22      7.61 o
   2  -1  11       34.30       24.71      6.32 o
   3  -1  11        0.25        1.24      1.89 o
   4  -1  11       86.95       93.83      8.85 o
   5  -1  11       18.65       18.41      4.01 o
   6  -1  11       20.15       25.14      6.86 o
  -6   0  11       20.00       18.60      7.82 o
  -5   0  11        1.36       -0.21      1.73 o
  -4   0  11       42.38       36.91      5.58 o
  -3   0  11        2.18        1.04      1.13 o
  -2   0  11       12.12       10.16      2.51 o
  -1   0  11      236.00      217.55      8.36 o
   0   0  11      171.81      176.83     11.74 o
   1   0  11       20.39       19.48      4.79 o
   2   0  11       21.87       18.97      4.49 o
   3   0  11        8.92       14.01      4.09 o
   4   0  11        5.94        5.85      2.42 o
   5   0  11        0.02        0.29      1.19 o
   6   0  11        5.18        0.46      4.88 o
   7   0  11       29.38       32.48      8.16 o
  -6   1  11        1.45        1.28      3.53 o
  -5   1  11        5.02        2.29      1.70 o
  -4   1  11       21.31       18.04      3.56 o
  -3   1  11        0.73        1.06      1.33 o
  -2   1  11        0.78        0.97      1.29 o
  -1   1  11       43.01       50.58      4.91 o
   0   1  11       41.24       41.26      4.05 o
   1   1  11        0.08        0.28      0.85 o
   2   1  11       18.45       20.37      3.50 o
   3   1  11        0.39       -0.86      1.00 o
   4   1  11       11.69        8.82      2.31 o
   5   1  11        2.57        1.76      2.00 o
   6   1  11        0.11        1.18      3.46 o
   7   1  11        1.52        1.37      2.87 o
  -5   2  11        1.54        1.16      0.85 o
  -4   2  11       45.30       38.44      5.39 o
  -3   2  11        6.93        9.57      2.68 o
  -2   2  11        0.96        4.99      7.47 o
  -1   2  11       27.08       28.92      2.92 o
   0   2  11        1.44        0.92      0.93 o
   1   2  11        7.50        6.98      1.56 o
   2   2  11       53.72       48.41      4.03 o
   3   2  11        1.27       -0.14      1.19 o
   4   2  11        3.31        3.13      2.02 o
   5   2  11       46.62       42.66      7.11 o
   6   2  11        1.24       -0.90      3.63 o
   7   2  11        0.62       -0.69      1.71 o
  -5   3  11        0.72       -2.23      3.18 o
  -4   3  11        7.74        8.98      3.81 o
  -3   3  11      175.77      188.52     11.51 o
  -2   3  11      193.66      225.07     13.13 o
  -1   3  11       20.19       19.34      3.62 o
   0   3  11        3.39        3.58      1.99 o
   1   3  11      112.36      110.13     10.08 o
   2   3  11       25.68       21.08      2.73 o
   3   3  11      154.20      139.08      8.71 o
   4   3  11        1.24        0.34      1.96 o
   5   3  11       74.86       67.78      9.45 o
   6   3  11        1.00        0.75      4.28 o
   7   3  11        0.56        1.18      3.53 o
  -5   4  11       23.93       17.27      4.68 o
  -4   4  11        1.91        1.02      1.66 o
  -3   4  11       54.82       57.73      7.39 o
  -2   4  11        0.11        4.56      7.15 o
  -1   4  11      360.34      374.10     24.07 o
   0   4  11      192.41      198.80     13.36 o
   1   4  11        0.76        2.29      1.38 o
   2   4  11       29.46       30.52      4.29 o
   3   4  11      293.86      282.91     12.28 o
   4   4  11       25.91       29.06      5.17 o
   5   4  11       23.18       15.96      3.61 o
   6   4  11        2.15        0.04      3.31 o
   7   4  11        1.81       -2.32      2.01 o
  -4   5  11        2.17        3.84      1.76 o
  -3   5  11        0.21        1.56      3.08 o
  -2   5  11        2.88        5.07      3.21 o
  -1   5  11      179.46      166.27     16.12 o
   0   5  11      300.45      315.71     17.58 o
   1   5  11       22.85       26.76      4.36 o
   2   5  11      285.59      282.63     16.28 o
   3   5  11       99.00       87.19      7.44 o
   4   5  11       13.60        6.42      3.53 o
   5   5  11        8.15        7.17      2.40 o
   6   5  11        0.79       -0.86      3.29 o
   7   5  11        4.54        0.86      1.85 o
  -4   6  11       55.69       71.82      9.56 o
  -3   6  11        1.92        3.81      5.90 o
  -2   6  11        4.26        2.03      2.40 o
  -1   6  11        0.28       -1.95      4.28 o
   0   6  11        1.86        1.43      1.95 o
   1   6  11      344.96      331.76     18.80 o
   2   6  11      199.77      218.86     17.74 o
   3   6  11        0.90        0.73      2.22 o
   4   6  11       54.74       44.07      7.97 o
   5   6  11       17.64       27.86      5.49 o
   6   6  11        0.42       -8.63      6.47 o
   7   6  11        0.06       -0.59      2.98 o
  -3   7  11       23.08       25.94      6.00 o
  -2   7  11        8.77        4.48      2.94 o
  -1   7  11        1.46       -5.89      3.92 o
   0   7  11        3.60        2.38      5.37 o
   1   7  11        7.67        6.54      2.03 o
   2   7  11        0.95        1.07      1.23 o
   3   7  11      187.68      184.06     14.45 o
   4   7  11       41.37       43.94     10.45 o
   5   7  11       88.73       96.08     10.97 o
   6   7  11        7.72        3.25     11.88 o
  -3   8  11       26.48       37.53      8.42 o
  -2   8  11       28.87       35.26      7.87 o
  -1   8  11       65.41       72.80      9.73 o
   0   8  11       13.84        8.19      4.58 o
   1   8  11        1.60        1.53      3.45 o
   2   8  11       93.26       98.54     12.66 o
   3   8  11       12.04        4.73      4.37 o
   4   8  11       25.88       60.41     13.56 o
   5   8  11        1.47        5.00      6.08 o
   6   8  11        3.43        6.33     19.25 o
  -2   9  11        1.88        5.62      4.33 o
  -1   9  11        8.44       -0.90      3.80 o
   0   9  11       13.74       21.58      6.68 o
   1   9  11        5.23        5.03      3.02 o
   2   9  11        2.05        3.32      4.67 o
   3   9  11       44.19       29.50      9.94 o
   4   9  11        9.53        7.42      4.56 o
   5   9  11        1.85        4.31     11.98 o
   6   9  11        4.77       10.87     18.76 o
  -1  10  11        3.52        2.34      2.86 o
   0  10  11        1.72        3.69      5.14 o
   1  10  11        1.14       -0.32      1.10 o
   2  10  11       24.20       41.78      9.15 o
   3  10  11       25.18       20.85      6.86 o
   4  10  11        2.25        4.37      3.85 o
   5  10  11        0.87        4.08      7.55 o
   1  11  11       53.89       64.00     15.75 o
   2  11  11        1.97        0.10      2.60 o
   3  11  11        3.97        1.71      1.58 o
   4  11  11       11.72       11.98      7.47 o
  -3 -10  12        1.91        5.29      3.82 o
  -2 -10  12        0.14       -0.71      2.44 o
  -1 -10  12       11.19       21.68      8.97 o
   0 -10  12        4.47        7.62      4.69 o
   1 -10  12        7.90       11.87      5.01 o
  -4  -9  12        0.02        2.37      4.20 o
  -3  -9  12        0.12        1.25      2.04 o
  -2  -9  12        5.11        0.32      1.70 o
  -1  -9  12        1.92       -0.03      3.24 o
   0  -9  12        0.73        1.67      5.03 o
   1  -9  12        2.60        2.25      2.15 o
   2  -9  12       20.93       12.21      6.67 o
  -5  -8  12        6.45        1.93      5.34 o
  -4  -8  12        9.11       11.81      5.09 o
  -3  -8  12        3.09        4.63      3.13 o
  -2  -8  12       17.39        2.65      2.78 o
  -1  -8  12        2.32       -4.82      6.35 o
   0  -8  12        0.08       -4.00      4.33 o
   1  -8  12        6.47        3.60      3.36 o
   2  -8  12       17.21       17.78      7.73 o
   3  -8  12        3.02        3.97      4.40 o
  -5  -7  12        1.10        0.35      2.78 o
  -4  -7  12        0.11        1.35      2.28 o
  -3  -7  12        7.27       -0.49      3.63 o
  -2  -7  12        0.00        0.26      3.02 o
  -1  -7  12        9.47        8.87      3.28 o
   0  -7  12        0.02       -0.73      3.30 o
   1  -7  12        0.03       -3.00      3.03 o
   2  -7  12       14.91       13.93      5.11 o
   3  -7  12        3.37        1.41      2.26 o
   4  -7  12        2.24        1.76      3.77 o
  -5  -6  12       53.05       51.07     10.22 o
  -4  -6  12       12.12       12.05      3.82 o
  -3  -6  12       32.37       43.79     10.03 o
  -2  -6  12       19.17       16.26      5.31 o
  -1  -6  12       16.37       12.70      5.63 o
   0  -6  12        9.42        6.30      3.40 o
   1  -6  12        0.77        2.31      2.59 o
   2  -6  12       27.63       25.64      7.01 o
   3  -6  12        3.46        5.70      3.40 o
   4  -6  12       10.51       10.30      4.92 o
  -5  -5  12       18.79       14.81      3.90 o
  -4  -5  12       77.41       83.52     10.22 o
  -3  -5  12       34.45       36.95      4.96 o
  -2  -5  12       81.46       82.27     10.81 o
  -1  -5  12       24.84       22.46      7.55 o
   0  -5  12       39.48       31.58      8.59 o
   1  -5  12        3.78        1.43      1.21 o
   2  -5  12       45.21       45.91      8.61 o
   3  -5  12       22.43       24.07      4.72 o
   4  -5  12        1.74        4.16      3.13 o
   5  -5  12        3.17        5.20      3.24 o
  -6  -4  12        1.13        0.46      5.68 o
  -5  -4  12       46.19       51.74      7.37 o
  -4  -4  12       45.38       53.16      7.36 o
  -3  -4  12        2.96        3.43      1.69 o
  -2  -4  12        0.02        1.36      2.22 o
  -1  -4  12       57.58       75.64     12.95 o
   0  -4  12       46.60       39.44      9.92 o
   1  -4  12       47.77       53.12     11.78 o
   2  -4  12       10.53        9.06      5.11 o
   3  -4  12       13.25       14.99      4.03 o
   4  -4  12        3.07       -0.29      2.84 o
   5  -4  12        4.69        2.35      1.43 o
  -6  -3  12        0.52       -1.34      1.39 o
  -5  -3  12       40.31       30.97      6.79 o
  -4  -3  12       59.55       76.26      8.76 o
  -3  -3  12        0.01        0.45      1.38 o
  -2  -3  12      176.69      205.09     12.09 o
  -1  -3  12       23.54       21.87      5.50 o
   0  -3  12       16.76       11.15      4.70 o
   1  -3  12      170.53      172.26     11.44 o
   2  -3  12      234.66      264.45     16.78 o
   3  -3  12      334.51      331.67     20.21 o
   4  -3  12        2.67        2.26      1.03 o
   5  -3  12       12.83       13.79      4.78 o
   6  -3  12        9.46        1.17      2.72 o
  -6  -2  12        3.84        6.52      6.46 o
  -5  -2  12       11.08        5.03      8.31 o
  -4  -2  12        3.03        7.25      2.91 o
  -3  -2  12       18.89       26.52      4.26 o
  -2  -2  12        0.05       -0.42      1.41 o
  -1  -2  12        7.81        6.07      1.36 o
   0  -2  12       20.07       15.41      4.58 o
   1  -2  12       13.57       69.64     45.86 o
   2  -2  12        1.07        8.34      6.19 o
   3  -2  12       80.87       80.21     11.23 o
   4  -2  12      227.09      264.45     19.72 o
   5  -2  12       11.40        6.81      2.80 o
   6  -2  12        5.37        1.30      2.89 o
  -6  -1  12        0.29        2.07      2.15 o
  -5  -1  12        0.66       -1.02      8.18 o
  -4  -1  12        0.07       -8.89      5.92 o
  -3  -1  12       40.62       46.43      5.34 o
  -2  -1  12       27.75       30.58      4.22 o
  -1  -1  12       65.52       69.85      8.37 o
   0  -1  12        0.68        2.38      2.90 o
   1  -1  12        1.77        0.82      2.64 o
   2  -1  12       50.41       47.17      5.87 o
   3  -1  12       63.30       56.63      7.73 o
   4  -1  12        6.29        3.01      1.19 o
   5  -1  12       38.93       40.70      6.68 o
   6  -1  12        4.13        1.27      1.56 o
  -5   0  12       24.44       36.38      7.39 o
  -4   0  12       23.77       22.56      5.87 o
  -3   0  12        0.07       -0.56      0.92 o
  -2   0  12        4.00        6.90      2.15 o
  -1   0  12       20.99       18.00      2.53 o
   0   0  12        0.61        1.27      1.42 o
   1   0  12       29.52       44.44      7.26 o
   2   0  12        0.13        0.03      2.19 o
   3   0  12       69.88       83.53     10.20 o
   4   0  12      146.03      174.63     12.38 o
   5   0  12       19.48       16.17      3.76 o
   6   0  12       24.19       31.47      8.16 o
  -5   1  12        3.24        2.67      3.53 o
  -4   1  12        9.92        5.27      3.59 o
  -3   1  12       25.92       35.33      5.53 o
  -2   1  12        4.01        2.60      0.90 o
  -1   1  12        0.17       -0.15      1.21 o
   0   1  12       27.31       40.08      4.24 o
   1   1  12        3.48        2.11      2.36 o
   2   1  12       87.09       91.92      7.49 o
   3   1  12        3.36        3.86      5.71 o
   4   1  12       45.29       43.95      6.01 o
   5   1  12        0.29       -1.95      2.76 o
   6   1  12        0.44       -0.55      3.10 o
   7   1  12       14.69       23.41      7.21 o
  -5   2  12        8.82       12.78      5.13 o
  -4   2  12       64.72       68.14      9.46 o
  -3   2  12        0.24       -0.60      1.27 o
  -2   2  12       38.54       49.12      6.52 o
  -1   2  12       20.01       23.91      3.21 o
   0   2  12        7.22        3.07      1.99 o
   1   2  12        1.80        2.26      1.30 o
   2   2  12       38.40       41.94      5.53 o
   3   2  12        0.09        0.28      1.33 o
   4   2  12       18.47       12.03      5.62 o
   5   2  12       57.03       50.96      7.87 o
   6   2  12        0.35        1.24      2.31 o
   7   2  12        6.22        7.03      4.62 o
  -5   3  12       19.82       21.71      6.45 o
  -4   3  12       26.32       28.47      5.55 o
  -3   3  12        4.77        4.42      2.01 o
  -2   3  12       15.34       19.56      5.07 o
  -1   3  12        0.34        1.96      2.61 o
   0   3  12        8.20       10.16      2.88 o
   1   3  12        3.84        6.01      1.76 o
   2   3  12       52.10       44.30      5.27 o
   3   3  12      121.08       99.54     13.70 o
   4   3  12       94.34       93.24     11.17 o
   5   3  12        9.47        3.48      2.83 o
   6   3  12        1.06       -0.52      3.89 o
   7   3  12        0.07        2.70      9.93 o
  -4   4  12       18.49       19.47      5.03 o
  -3   4  12       25.21       18.52      5.54 o
  -2   4  12        9.02       12.66      6.65 o
  -1   4  12       55.48       47.10      9.12 o
   0   4  12       26.59       30.53      5.79 o
   1   4  12        2.27        1.66      2.18 o
   2   4  12       22.83       23.67      3.57 o
   3   4  12       18.86       15.63      3.28 o
   4   4  12        1.18        0.73      1.17 o
   5   4  12       43.10       44.61      6.75 o
   6   4  12        5.51       -3.35      5.41 o
   7   4  12        3.40       -0.88      3.45 o
  -4   5  12        5.96        7.13      3.13 o
  -3   5  12       49.79       58.16     10.37 o
  -2   5  12       41.97       63.95      9.82 o
  -1   5  12       71.68       73.25     11.84 o
   0   5  12       28.25       29.50      5.89 o
   1   5  12      111.58      108.69     10.43 o
   2   5  12      264.66      271.63     16.95 o
   3   5  12        3.63        3.27      1.46 o
   4   5  12        0.84       -2.90      2.72 o
   5   5  12       28.44       37.98      6.59 o
   6   5  12        7.02        0.55      5.22 o
  -3   6  12       15.48        6.92      4.01 o
  -2   6  12       29.12       36.24      7.44 o
  -1   6  12       49.39       33.64      6.32 o
   0   6  12      153.84      159.32     13.53 o
   1   6  12        3.12        2.31      1.88 o
   2   6  12       50.75       62.31      9.53 o
   3   6  12       33.65       35.27      5.09 o
   4   6  12       31.96       36.29      7.82 o
   5   6  12        8.58        8.67      3.31 o
   6   6  12       18.37        6.39     12.44 o
  -3   7  12        2.36        2.22      3.31 o
  -2   7  12        9.11       13.44      6.60 o
  -1   7  12        1.19       -4.91      3.83 o
   0   7  12        0.39        1.30      1.42 o
   1   7  12       16.85       17.90      4.60 o
   2   7  12       15.16        8.47      3.47 o
   3   7  12       51.29       55.96      7.24 o
   4   7  12       34.91       66.25     15.09 o
   5   7  12        0.28        2.11      4.42 o
   6   7  12       26.53       29.33     11.51 o
  -2   8  12        0.82       -0.01      3.76 o
  -1   8  12       26.25       28.34      5.98 o
   0   8  12        6.49        1.55      3.34 o
   1   8  12       48.94       49.70      8.10 o
   2   8  12        8.31       13.60      4.99 o
   3   8  12        4.43        2.64      1.96 o
   4   8  12        2.62        2.29      2.94 o
   5   8  12       57.64       75.40     14.95 o
   6   8  12       97.98      139.28     21.71 o
  -1   9  12        2.28        2.80      4.34 o
   0   9  12       15.49       14.33      4.37 o
   1   9  12        1.92        2.13      3.37 o
   2   9  12        0.04        2.17      2.59 o
   3   9  12       37.72       20.66     13.54 o
   4   9  12        2.18       -3.34      5.99 o
   5   9  12        0.14        1.73      9.92 o
   0  10  12        0.08       -0.37      2.83 o
   1  10  12        3.79        3.38      2.75 o
   2  10  12        0.50        4.29      4.52 o
   3  10  12        0.09        1.61      2.62 o
   4  10  12        0.56        7.08      4.31 o
   2  11  12        2.28        3.60      3.44 o
  -2 -10  13        0.37       -0.80      3.35 o
  -1 -10  13        5.10       14.07      9.84 o
   0 -10  13        7.55       10.00      7.28 o
  -3  -9  13        4.61        1.72      5.77 o
  -2  -9  13        1.23       -4.01      4.85 o
  -1  -9  13        0.57        1.26      5.42 o
   0  -9  13        9.38        5.10      3.10 o
   1  -9  13       31.69       22.08      9.49 o
   2  -9  13        3.10       11.03      6.71 o
  -4  -8  13        1.44        3.28      3.08 o
  -3  -8  13        0.12       -2.24      2.96 o
  -2  -8  13        0.32        3.05      5.66 o
  -1  -8  13        1.44        4.21      2.56 o
   0  -8  13        0.00        0.39      3.82 o
   1  -8  13       29.04       31.26      8.48 o
   2  -8  13       27.98       25.60      7.78 o
   3  -8  13        1.62        8.01     12.91 o
  -4  -7  13        7.68        9.95      4.38 o
  -3  -7  13        0.24       -5.05      6.23 o
  -2  -7  13       35.63       41.33      9.77 o
  -1  -7  13        1.06        1.86      2.23 o
   0  -7  13        0.35       -0.04      2.45 o
   1  -7  13       29.10       29.27      7.49 o
   2  -7  13       17.60       16.51      6.22 o
   3  -7  13        6.04        2.72      2.85 o
  -5  -6  13        7.26        2.13      2.06 o
  -4  -6  13       32.96       38.54      7.34 o
  -3  -6  13       25.57       23.91      5.40 o
  -2  -6  13      161.77      198.90     17.60 o
  -1  -6  13       45.28       44.00     11.60 o
   0  -6  13       18.58       13.52      5.78 o
   1  -6  13        9.59        6.78      1.61 o
   2  -6  13        1.36       -0.55      2.40 o
   3  -6  13        1.60        6.66      3.71 o
   4  -6  13        0.58        2.41      5.83 o
  -5  -5  13       35.30       27.72      6.39 o
  -4  -5  13       24.12       13.29      3.48 o
  -3  -5  13        4.51        5.41      2.06 o
  -2  -5  13        2.95        6.38      3.28 o
  -1  -5  13        0.20        4.25      2.88 o
   0  -5  13       44.69       39.98     10.37 o
   1  -5  13        4.99        2.32      7.22 o
   2  -5  13       14.08       13.44      4.43 o
   3  -5  13        5.43        5.80      1.85 o
   4  -5  13       19.06       21.29      8.07 o
  -5  -4  13       11.13        6.66      4.54 o
  -4  -4  13       36.31       40.73      6.16 o
  -3  -4  13       12.80       13.07      2.55 o
  -2  -4  13       82.92       93.39     10.37 o
  -1  -4  13        1.75        6.41      4.60 o
   0  -4  13       40.07       43.15     10.44 o
   1  -4  13       47.44       56.26     12.46 o
   2  -4  13        0.64        1.03      4.48 o
   3  -4  13        0.31       -3.42      2.28 o
   4  -4  13        7.66        3.39      2.82 o
   5  -4  13       12.60       13.50      5.07 o
  -5  -3  13        3.12       -0.43      2.62 o
  -4  -3  13       58.37       52.32      8.41 o
  -3  -3  13        0.00        0.32      1.41 o
  -2  -3  13        8.49        5.95      2.05 o
  -1  -3  13        0.63       -1.25      1.12 o
   0  -3  13       45.42       48.89     10.45 o
   1  -3  13       15.04       17.68      4.96 o
   2  -3  13       66.78       89.51     18.09 o
   3  -3  13      215.92      212.82     22.67 o
   4  -3  13       13.45       15.82      5.47 o
   5  -3  13        7.60        5.39      3.49 o
  -5  -2  13        2.90        0.63      2.28 o
  -4  -2  13       20.08        4.13      3.00 o
  -3  -2  13        6.75        7.02      2.58 o
  -2  -2  13       19.13       27.77      4.17 o
  -1  -2  13       53.89       47.07      7.49 o
   0  -2  13       35.19       32.80      6.71 o
   1  -2  13        1.33      133.54     31.02 o
   2  -2  13       63.55       81.65     14.90 o
   3  -2  13       94.14       63.05     15.12 o
   4  -2  13       55.90       71.65     13.66 o
   5  -2  13        9.59       13.05      5.09 o
   6  -2  13       17.67       23.34      9.32 o
  -5  -1  13       11.40        6.01      4.82 o
  -4  -1  13       43.37       49.70      9.02 o
  -3  -1  13        2.53        0.38      1.28 o
  -2  -1  13        0.00        3.17      1.87 o
  -1  -1  13        7.38        5.85      1.92 o
   0  -1  13       70.74       75.81     10.70 o
   1  -1  13        8.47        8.26      3.22 o
   2  -1  13        1.00       -1.95      3.60 o
   3  -1  13      145.46      145.16     16.69 o
   4  -1  13       14.53       16.95      7.35 o
   5  -1  13        0.05       -1.12      2.81 o
   6  -1  13       13.89       16.62      8.91 o
  -5   0  13        7.49        9.17      5.15 o
  -4   0  13       25.10       18.64      5.42 o
  -3   0  13       12.02        8.72      3.03 o
  -2   0  13        9.52        7.87      3.65 o
  -1   0  13       33.84       28.65      5.16 o
   0   0  13       35.29       34.32      6.31 o
   1   0  13       13.28       13.33      4.10 o
   2   0  13      126.01      129.08      9.46 o
   3   0  13       11.72       26.99      6.00 o
   4   0  13        3.84        1.21      2.56 o
   5   0  13       23.56       22.50      5.41 o
   6   0  13       23.01       29.71      9.52 o
  -5   1  13        0.00        0.80      3.80 o
  -4   1  13       33.39       27.04      5.73 o
  -3   1  13       30.64       23.31      5.06 o
  -2   1  13        0.46        0.38      1.85 o
  -1   1  13        6.35        5.31      1.63 o
   0   1  13      200.50      220.01     10.37 o
   1   1  13       61.57       54.14      8.90 o
   2   1  13       22.35       24.19      6.56 o
   3   1  13       32.71       35.96      8.44 o
   4   1  13        0.23        4.04      3.64 o
   5   1  13        1.15       -1.51      3.37 o
   6   1  13        0.40        0.52      2.35 o
  -5   2  13       17.56       31.50      7.64 o
  -4   2  13       10.43        2.59      7.17 o
  -3   2  13       10.40       20.77      5.74 o
  -2   2  13       10.99       14.54      3.96 o
  -1   2  13       34.59       29.51      5.85 o
   0   2  13       20.77       14.65      2.96 o
   1   2  13      112.75      121.97      8.63 o
   2   2  13      155.57      166.85     11.41 o
   3   2  13       18.44       17.90      6.84 o
   4   2  13       23.92       28.93      6.36 o
   5   2  13        0.18        1.98      2.34 o
   6   2  13        0.30        0.25      1.87 o
  -4   3  13        2.45       -3.26      3.61 o
  -3   3  13        0.01       -1.14      1.83 o
  -2   3  13       24.23       32.06      5.86 o
  -1   3  13        5.74        6.20      2.77 o
   0   3  13       12.32       10.87      3.07 o
   1   3  13       16.42       11.05      2.48 o
   2   3  13      183.35      230.35     12.38 o
   3   3  13        0.87       -0.90      1.54 o
   4   3  13       42.71       46.66     11.35 o
   5   3  13        8.45        4.96      1.37 o
   6   3  13        0.06       -0.55      1.93 o
  -4   4  13        0.00       -4.68      4.61 o
  -3   4  13       21.38       20.98      7.12 o
  -2   4  13       30.27       22.22      6.43 o
  -1   4  13        9.29        8.20      3.33 o
   0   4  13      345.36      400.71     20.30 o
   1   4  13      226.57      240.67     16.09 o
   2   4  13       51.23       42.63      5.40 o
   3   4  13       29.97       23.22      4.43 o
   4   4  13       18.12       12.65      3.49 o
   5   4  13        6.04        2.74      2.76 o
   6   4  13       31.24        6.97      4.68 o
  -3   5  13        0.38       -1.97      1.31 o
  -2   5  13        1.92       -1.94      4.38 o
  -1   5  13       62.44       59.34     10.73 o
   0   5  13       41.07       54.88      8.09 o
   1   5  13      410.92      435.07     22.24 o
   2   5  13        1.39        4.13      2.33 o
   3   5  13        0.00       -0.11      1.53 o
   4   5  13       13.28       13.57      4.56 o
   5   5  13       39.00       43.91      7.03 o
   6   5  13        0.20       -3.12      4.09 o
  -3   6  13       16.36       15.10      4.11 o
  -2   6  13       33.23       39.90      6.90 o
  -1   6  13        0.63       -2.61      2.15 o
   0   6  13      209.85      233.16     17.13 o
   1   6  13        1.14        1.14      2.75 o
   2   6  13        9.11       10.24      4.00 o
   3   6  13       20.52       13.58      3.44 o
   4   6  13        0.17       -2.34      1.56 o
   5   6  13        5.21        5.21      2.36 o
   6   6  13        3.32        0.12      3.11 o
  -2   7  13        0.14       -1.00      3.80 o
  -1   7  13       19.12       19.71      3.30 o
   0   7  13        0.09        2.35      4.19 o
   1   7  13       67.77       73.31      9.98 o
   2   7  13       66.29       80.52     11.83 o
   3   7  13        2.68        4.93      2.18 o
   4   7  13       18.44       14.32      4.16 o
   5   7  13        0.07       -1.17      2.74 o
   6   7  13        0.13        4.43      4.71 o
  -2   8  13        3.31        2.10      4.04 o
  -1   8  13        0.02       -2.15      2.04 o
   0   8  13        3.18        7.22      4.06 o
   1   8  13       17.02       19.87      5.38 o
   2   8  13        1.90        1.12      2.67 o
   3   8  13        3.55       -0.89      2.12 o
   4   8  13        0.17        2.38      4.43 o
   5   8  13       31.62       50.00     12.58 o
  -1   9  13        6.51       13.36      5.23 o
   0   9  13        1.03        3.23      2.39 o
   1   9  13        1.13       -0.27      2.87 o
   2   9  13        0.23       -3.31      3.55 o
   3   9  13        4.07       10.19      3.91 o
   4   9  13        0.29        0.98      3.79 o
   1  10  13        5.99        9.37      4.73 o
   2  10  13        8.22        8.17      4.78 o
   3  10  13        0.22        0.17      6.29 o
  -2  -9  14        0.33        0.19      4.13 o
  -1  -9  14        0.00        1.87      8.34 o
   0  -9  14       24.99       24.43     10.15 o
  -3  -8  14        0.68       -0.28      3.28 o
  -2  -8  14        3.09        4.22      3.40 o
  -1  -8  14        0.15       -6.07      4.64 o
   0  -8  14        2.30        4.06      2.99 o
   1  -8  14        3.59        1.96      4.58 o
   2  -8  14        4.43        5.86      3.95 o
  -4  -7  14        0.06        1.17      1.91 o
  -3  -7  14        1.06       -4.69      4.52 o
  -2  -7  14        7.16        9.02      5.21 o
  -1  -7  14        1.40        3.54      3.91 o
   0  -7  14        3.69        1.45      2.78 o
   1  -7  14        4.13        2.17      2.34 o
   2  -7  14        1.96        2.82      2.48 o
   3  -7  14        3.67        5.93      4.41 o
  -4  -6  14       14.72       11.33      4.29 o
  -3  -6  14        0.28        0.37      4.99 o
  -2  -6  14       33.89       34.62      8.00 o
  -1  -6  14       31.92       25.15      8.85 o
   0  -6  14        0.04        2.10      2.78 o
   1  -6  14        8.42        5.20      2.95 o
   2  -6  14        1.33        5.65      4.32 o
   3  -6  14       13.35       15.58      4.89 o
  -4  -5  14        7.99        0.60      5.70 o
  -3  -5  14        0.12        0.38      1.33 o
  -2  -5  14        0.45        2.26      2.88 o
  -1  -5  14        0.17       -1.84      3.35 o
   0  -5  14       46.19       41.18     11.36 o
   1  -5  14       83.76       74.24     14.98 o
   2  -5  14        2.10        4.41      3.60 o
   3  -5  14        3.21        7.40      2.07 o
   4  -5  14        2.06        4.22      4.35 o
  -5  -4  14       76.55       74.56     11.69 o
  -4  -4  14       32.94       21.69      5.56 o
  -3  -4  14        2.32        2.17      1.54 o
  -2  -4  14       16.84       18.33      4.77 o
  -1  -4  14        0.26        0.94      2.62 o
   0  -4  14       53.74       48.14     11.76 o
   1  -4  14       42.55       41.03     11.19 o
   2  -4  14       88.80      105.33     14.00 o
   3  -4  14        0.91       -6.07      4.04 o
   4  -4  14        2.51       -2.55      2.56 o
   5  -4  14        0.97        1.19      2.20 o
  -5  -3  14       79.30      101.67     14.97 o
  -4  -3  14        0.42       -3.25      3.68 o
  -3  -3  14        9.74       10.08      2.64 o
  -2  -3  14        1.64        0.92      1.87 o
  -1  -3  14        0.24        0.01      1.49 o
   0  -3  14        9.48        2.33      2.28 o
   1  -3  14       31.60       41.17     10.87 o
   2  -3  14      371.03      386.97     30.50 o
   3  -3  14        2.37       -7.89     19.79 o
   4  -3  14       16.73        9.66      5.49 o
   5  -3  14        1.62        3.33      3.88 o
  -5  -2  14       10.97        6.95      3.38 o
  -4  -2  14        0.60       -5.75      3.84 o
  -3  -2  14       31.12       28.57      6.04 o
  -2  -2  14        4.12        2.86      1.57 o
  -1  -2  14        2.81        1.87      2.43 o
   0  -2  14        0.32       -0.48      1.96 o
   1  -2  14        0.85        9.78     25.10 o
   2  -2  14        0.18        0.23      8.11 o
   3  -2  14       75.96       29.71     29.80 o
   4  -2  14       30.81       43.96     12.41 o
   5  -2  14        0.00       -1.29      3.20 o
  -5  -1  14        2.28       -3.99      3.64 o
  -4  -1  14       22.79       22.22      5.41 o
  -3  -1  14        0.03       -0.65      2.76 o
  -2  -1  14       40.18       50.50      7.18 o
  -1  -1  14      150.59      151.04     13.86 o
   0  -1  14       11.98       10.58      4.43 o
   1  -1  14       14.60       17.15      5.02 o
   2  -1  14        7.86       -4.21      3.73 o
   3  -1  14        0.14        2.45      4.28 o
   4  -1  14       10.74       11.22      5.70 o
   5  -1  14        1.52       -2.22      7.18 o
  -5   0  14       15.89       15.33      5.80 o
  -4   0  14        8.45       11.74      1.82 o
  -3   0  14        3.62        3.85      2.83 o
  -2   0  14        2.05        0.49      3.12 o
  -1   0  14        6.82        5.77      1.72 o
   0   0  14      109.30      134.45     11.77 o
   1   0  14       60.86       62.18      7.76 o
   2   0  14       33.98       45.31      6.93 o
   3   0  14        0.97        4.29      3.68 o
   4   0  14        2.29        0.26      2.64 o
   5   0  14        3.38        1.21      2.70 o
   6   0  14        0.45        4.53      9.49 o
  -4   1  14       12.69        6.76      3.31 o
  -3   1  14       11.20       11.21      3.71 o
  -2   1  14        9.20       10.64      3.92 o
  -1   1  14       25.10       27.59      5.43 o
   0   1  14        1.27        1.71      1.37 o
   1   1  14       75.97       69.33      9.68 o
   2   1  14        4.56        6.72      3.54 o
   3   1  14        7.34        9.10      4.76 o
   4   1  14        6.70        4.87      1.89 o
   5   1  14        0.23       -4.37      3.93 o
   6   1  14        2.24        0.42      2.79 o
  -4   2  14        6.44        2.65      4.57 o
  -3   2  14       31.87       22.11      3.83 o
  -2   2  14        0.06       -1.61      2.22 o
  -1   2  14        0.09        0.78      1.61 o
   0   2  14        0.39        0.13      1.95 o
   1   2  14        0.34        1.00      1.79 o
   2   2  14      258.47      295.78     13.03 o
   3   2  14       50.60       55.10     10.72 o
   4   2  14       40.75       54.74      8.97 o
   5   2  14        0.00       -3.56      6.90 o
   6   2  14        0.17       -1.86      2.91 o
  -4   3  14        6.16        6.90      5.48 o
  -3   3  14        0.35        0.27      2.17 o
  -2   3  14       27.14       38.61      6.59 o
  -1   3  14       22.28       26.62      6.23 o
   0   3  14        0.29       -3.01      2.13 o
   1   3  14       14.39       10.97      2.89 o
   2   3  14      129.48      171.47     11.97 o
   3   3  14       24.87       16.64      4.52 o
   4   3  14        4.00        1.35      2.16 o
   5   3  14        3.16        1.30      2.08 o
   6   3  14        0.03       -1.08      3.34 o
  -3   4  14        0.01        0.96      2.10 o
  -2   4  14        2.39        0.62      1.59 o
  -1   4  14       58.52       53.21     10.68 o
   0   4  14        0.15        5.07      3.18 o
   1   4  14        3.02        1.56      1.90 o
   2   4  14       32.74       29.39      5.01 o
   3   4  14       18.91       15.57      3.62 o
   4   4  14        0.01       -0.10      1.83 o
   5   4  14       17.81       15.84      3.97 o
   6   4  14        7.32        3.87      3.56 o
  -3   5  14        0.29       -0.53      2.06 o
  -2   5  14        7.80       11.09      4.39 o
  -1   5  14       23.17       37.87      8.81 o
   0   5  14      180.91      193.02     19.68 o
   1   5  14      125.40      145.13     15.36 o
   2   5  14       20.57       20.15      4.51 o
   3   5  14       22.52       15.77      4.34 o
   4   5  14        0.03       -1.58      1.05 o
   5   5  14        0.04        2.28      1.64 o
   6   5  14        3.24        6.46      3.92 o
  -2   6  14        1.65        0.78      1.56 o
  -1   6  14        5.95        2.79      3.43 o
   0   6  14       27.52       29.77      8.44 o
   1   6  14       96.32      121.81     12.49 o
   2   6  14       36.21       44.95      8.92 o
   3   6  14        1.09        1.09      3.34 o
   4   6  14        0.22       -2.46      1.64 o
   5   6  14        4.57        5.14      3.82 o
  -2   7  14       20.82       19.36      6.04 o
  -1   7  14        0.07       -0.50      3.37 o
   0   7  14        4.98        8.35      3.66 o
   1   7  14        0.51       -3.09      2.06 o
   2   7  14       40.85       45.25      9.04 o
   3   7  14        0.05       -1.99      2.17 o
   4   7  14       12.15        9.82     13.10 o
   5   7  14        0.00        4.35      3.83 o
  -1   8  14        1.59        5.57      4.14 o
   0   8  14        3.02        9.39      3.71 o
   1   8  14        0.57        2.04      2.94 o
   2   8  14       12.09       15.75      5.24 o
   3   8  14        0.03       -0.28      2.23 o
   4   8  14        4.05        7.78      5.88 o
   0   9  14        5.86       10.41      4.99 o
   1   9  14       10.46       15.39      6.62 o
   2   9  14        2.18        0.48      3.26 o
   3   9  14        5.88        1.01      6.95 o
   4   9  14        0.62        0.29      8.43 o
  -2  -8  15        4.69        6.70      8.30 o
  -1  -8  15        1.41        6.79      6.22 o
   0  -8  15        0.39       -1.60      2.66 o
   1  -8  15        5.90        1.79      1.73 o
  -3  -7  15        9.43        5.85      7.18 o
  -2  -7  15        5.11        6.29      4.28 o
  -1  -7  15        8.04       15.87      6.42 o
   0  -7  15        6.04       11.05      4.78 o
   1  -7  15        0.28        0.38      5.90 o
   2  -7  15        5.97        5.46      3.35 o
  -3  -6  15       14.30       12.10      1.66 o
  -2  -6  15        0.01        3.61      2.14 o
  -1  -6  15        0.65       -0.98      1.21 o
   0  -6  15        0.57        0.82      4.20 o
   1  -6  15       55.56       65.50     12.41 o
   2  -6  15        2.10        0.76      3.58 o
   3  -6  15        7.96       10.27      3.98 o
  -4  -5  15       39.15       32.71      8.30 o
  -3  -5  15        4.60        5.19      3.86 o
  -2  -5  15       21.22       25.73      5.90 o
  -1  -5  15        0.61        0.10      2.24 o
   0  -5  15        1.18        4.43      4.19 o
   1  -5  15        9.63       13.43      6.37 o
   2  -5  15       29.67       45.02     11.15 o
   3  -5  15        6.84        1.19      3.36 o
  -4  -4  15        0.09        1.93      3.77 o
  -3  -4  15       23.49       32.81      5.69 o
  -2  -4  15        3.02        7.63      3.89 o
  -1  -4  15        2.12        1.52      1.55 o
   0  -4  15        7.15        6.32      4.48 o
   1  -4  15        9.71        6.88      5.34 o
   2  -4  15       12.28       23.24      9.77 o
   3  -4  15        4.17       -0.57      6.18 o
   4  -4  15        3.64        2.94      3.38 o
  -4  -3  15        1.61        2.35      3.83 o
  -3  -3  15       38.65       51.91      7.66 o
  -2  -3  15        7.12        2.81      2.18 o
  -1  -3  15       20.52       20.81      5.32 o
   0  -3  15        1.91        1.74      1.59 o
   1  -3  15        6.41       17.98     25.01 o
   2  -3  15       49.60       61.89     13.27 o
   3  -3  15       21.84       10.26     24.83 o
   4  -3  15        2.78        1.92      3.15 o
  -4  -2  15        1.93        2.04      3.56 o
  -3  -2  15        0.03       10.68      4.98 o
  -2  -2  15       32.67       49.63      7.50 o
  -1  -2  15       12.84       18.19      6.04 o
   0  -2  15        1.42        0.76      2.41 o
   1  -2  15       31.34       60.15     21.73 o
   2  -2  15       52.03       45.54     14.83 o
   3  -2  15       43.88       24.46     21.34 o
   4  -2  15       19.22       28.57     19.00 o
   5  -2  15        1.45        1.90      2.23 o
  -4  -1  15        1.65       -4.15      3.65 o
  -3  -1  15        5.81       10.98      5.18 o
  -2  -1  15        0.42        3.11      2.13 o
  -1  -1  15        0.00        3.44      3.54 o
   0  -1  15        0.13       -0.51      1.59 o
   1  -1  15       30.62       41.86      8.24 o
   2  -1  15       53.31       27.67      7.28 o
   3  -1  15       18.90       35.08     16.14 o
   4  -1  15       15.14       19.07      6.84 o
   5  -1  15        0.86        5.97      5.46 o
  -4   0  15        0.15       -2.13      3.21 o
  -3   0  15        8.45        4.90      3.35 o
  -2   0  15       19.19       24.78      5.43 o
  -1   0  15        0.84        0.27      2.32 o
   0   0  15       14.82       18.90      4.91 o
   1   0  15       16.50       10.11      4.52 o
   2   0  15       53.72       68.16      8.58 o
   3   0  15        1.28        8.32      5.69 o
   4   0  15       12.18       15.00      6.10 o
   5   0  15        2.08       -2.96      5.76 o
  -4   1  15        6.48        1.39      3.49 o
  -3   1  15       29.61       35.28      7.27 o
  -2   1  15        2.72        4.21      2.67 o
  -1   1  15       15.34       16.28      4.22 o
   0   1  15        1.37       -1.30      2.44 o
   1   1  15        4.06        7.18      2.60 o
   2   1  15       44.51       43.05      6.91 o
   3   1  15        0.23        0.94      2.10 o
   4   1  15       18.50       11.80      3.94 o
   5   1  15        0.02        0.23      4.20 o
  -4   2  15        3.18        2.12      2.14 o
  -3   2  15        0.31       -0.30      1.46 o
  -2   2  15        3.76        2.85      2.53 o
  -1   2  15       34.48       35.10      7.20 o
   0   2  15       33.35       37.95      6.54 o
   1   2  15       21.12       18.76      3.66 o
   2   2  15        0.03        0.45      1.75 o
   3   2  15       33.21       36.30      7.88 o
   4   2  15        0.36        2.31      4.71 o
   5   2  15        1.09       -5.39      3.63 o
  -3   3  15        3.19        3.48      3.48 o
  -2   3  15        2.28       11.63      3.89 o
  -1   3  15       21.98       23.83      5.82 o
   0   3  15        1.25        0.57      1.73 o
   1   3  15       13.94       17.95      4.40 o
   2   3  15        4.64        5.56      1.22 o
   3   3  15        3.14        1.53      1.26 o
   4   3  15        0.21       -1.91      2.89 o
   5   3  15       15.48        9.85      5.86 o
  -3   4  15        5.24        8.08      1.84 o
  -2   4  15        2.18        3.63      2.61 o
  -1   4  15       66.79       71.44     10.69 o
   0   4  15        1.42       -0.54      1.33 o
   1   4  15        0.36        3.96      2.03 o
   2   4  15        6.33        5.00      1.75 o
   3   4  15       12.51        7.07      1.94 o
   4   4  15        1.28       -0.86      1.25 o
   5   4  15       13.55       14.47      4.09 o
  -2   5  15        2.87       10.33      4.44 o
  -1   5  15       31.23       33.09      9.23 o
   0   5  15        5.45        7.30      4.94 o
   1   5  15       14.26       18.27      5.19 o
   2   5  15        0.03        1.52      2.59 o
   3   5  15        0.89        0.56      1.89 o
   4   5  15        0.23       -0.78      2.05 o
   5   5  15        8.70        9.43      2.71 o
  -2   6  15        0.97       12.38      4.92 o
  -1   6  15        7.87        2.78      3.61 o
   0   6  15        0.97        4.54      4.08 o
   1   6  15       41.91       63.69     11.41 o
   2   6  15        2.29       -1.10      2.81 o
   3   6  15        0.45        3.13      4.12 o
   4   6  15        4.86        7.39      4.38 o
   5   6  15        2.48        1.48      3.06 o
  -1   7  15        0.08       -1.92      6.05 o
   0   7  15        1.45       -0.28      2.72 o
   1   7  15        8.69        4.72      6.97 o
   2   7  15        0.01       -0.45      2.92 o
   3   7  15       30.17       31.67      9.11 o
   4   7  15        0.36        8.51     10.35 o
   0   8  15        0.45        7.25      4.67 o
   1   8  15        1.56       -1.89      1.76 o
   2   8  15       18.95       21.34      6.44 o
   3   8  15       10.09        5.83      7.03 o
  -2  -7  16        0.08        0.84      8.04 o
  -1  -7  16        8.57        5.31      5.76 o
   0  -7  16        0.85        6.02      4.31 o
   1  -7  16        0.50        7.79      4.74 o
  -3  -6  16        0.77       -3.68      7.02 o
  -2  -6  16        0.06        1.10      1.57 o
  -1  -6  16        0.07        5.20      5.78 o
   0  -6  16        3.53        3.80      5.99 o
   1  -6  16        3.95        4.97      3.41 o
   2  -6  16        3.87        9.87      5.26 o
  -3  -5  16        0.99        1.69      3.98 o
  -2  -5  16        0.00       -1.29      2.52 o
  -1  -5  16        2.74        7.51      4.03 o
   0  -5  16       11.47       13.10      6.35 o
   1  -5  16       21.45       18.80      7.90 o
   2  -5  16        5.18       18.50     17.28 o
   3  -5  16        9.02        3.62      7.01 o
  -3  -4  16        5.41        6.19      2.06 o
  -2  -4  16        4.22        9.03      3.77 o
  -1  -4  16        0.07        0.69      3.48 o
   0  -4  16        0.86       -1.18      3.74 o
   1  -4  16       70.40      108.47     22.94 o
   2  -4  16       44.94       59.92     13.89 o
   3  -4  16        0.06       -8.28     24.35 o
  -3  -3  16        1.79        6.59      3.29 o
  -2  -3  16        9.26       10.57      4.15 o
  -1  -3  16        0.29       -0.65      2.66 o
   0  -3  16       17.05       81.50     69.82 o
   1  -3  16       28.80       55.60     26.79 o
   2  -3  16      122.72      132.45     19.22 o
   3  -3  16        2.58        6.06      8.59 o
   4  -3  16        4.68       13.15      8.07 o
  -3  -2  16        0.24        2.61      2.71 o
  -2  -2  16        1.72        5.31      3.06 o
  -1  -2  16       21.15       29.21      7.55 o
   0  -2  16        0.47       -1.15      2.07 o
   1  -2  16        0.03        7.45     14.09 o
   2  -2  16       12.97        4.82     11.12 o
   3  -2  16       40.89       13.31     30.36 o
   4  -2  16        4.49       16.05      9.71 o
  -3  -1  16        0.46        3.29      3.27 o
  -2  -1  16        0.77        0.93      2.23 o
  -1  -1  16       15.63       16.52      4.55 o
   0  -1  16        0.39        0.15      1.81 o
   1  -1  16        3.89        6.94      3.11 o
   2  -1  16        0.36       -0.44      5.79 o
   3  -1  16        0.27        2.73      8.66 o
   4  -1  16        0.04        5.25      5.62 o
  -3   0  16        3.52        0.77      6.40 o
  -2   0  16        4.02        4.05      4.36 o
  -1   0  16       41.95       36.60      6.85 o
   0   0  16       62.61       78.25      9.72 o
   1   0  16       34.73       18.91     10.39 o
   2   0  16        0.91       -5.08      3.55 o
   3   0  16        0.36        1.72      4.66 o
   4   0  16        2.02        0.94      3.24 o
   5   0  16       15.85       20.17      8.60 o
  -3   1  16        2.75        9.87      4.34 o
  -2   1  16        7.76        7.94      5.17 o
  -1   1  16        0.02       -0.86      2.18 o
   0   1  16        0.36        1.32      1.24 o
   1   1  16        1.18        5.64      2.89 o
   2   1  16       17.01       33.45      6.86 o
   3   1  16       15.25       40.87      9.62 o
   4   1  16        0.06       -4.07      6.12 o
   5   1  16        0.30       -1.66      3.86 o
  -3   2  16        0.85        1.32      3.57 o
  -2   2  16        0.04        5.27      3.79 o
  -1   2  16       52.76       43.83      8.24 o
   0   2  16        1.04        4.88      2.49 o
   1   2  16      150.69      162.17     15.83 o
   2   2  16       15.72       19.01      4.09 o
   3   2  16       26.55       31.71      6.55 o
   4   2  16       18.56       21.49      6.49 o
   5   2  16        2.50        4.23      4.91 o
  -3   3  16        9.37       15.95      6.00 o
  -2   3  16        2.28        2.17      4.61 o
  -1   3  16       36.39       42.98      8.20 o
   0   3  16       43.49       42.27      7.98 o
   1   3  16        5.84        4.70      1.71 o
   2   3  16        3.88        2.76      1.35 o
   3   3  16        7.30        4.41      2.69 o
   4   3  16        2.16        1.83      2.91 o
   5   3  16        6.02        1.16      2.41 o
  -2   4  16        2.17        3.42      6.22 o
  -1   4  16       25.48       24.42      6.83 o
   0   4  16        0.10       -0.77      3.07 o
   1   4  16       26.02       30.06      6.70 o
   2   4  16        0.41        0.87      1.64 o
   3   4  16        8.39        5.72      3.39 o
   4   4  16       16.15       12.00      4.09 o
   5   4  16        4.04        2.04      1.69 o
  -2   5  16        5.67        5.90      5.39 o
  -1   5  16        5.24        7.92      3.81 o
   0   5  16       58.77       56.52     11.40 o
   1   5  16        5.83       10.73      6.45 o
   2   5  16        4.51        0.97      2.52 o
   3   5  16        0.74       -0.20      1.30 o
   4   5  16        1.56        1.41      1.16 o
  -1   6  16        5.78       26.26      8.73 o
   0   6  16        2.95        1.09      4.78 o
   1   6  16       53.01       53.87     13.69 o
   2   6  16        0.46        2.60      2.61 o
   3   6  16        0.18        1.65      1.98 o
   4   6  16        7.59        4.20      3.62 o
   0   7  16        0.14        2.29      5.63 o
   1   7  16        1.77        1.28      5.35 o
   2   7  16        4.65        6.31      3.64 o
   3   7  16        0.01        0.76      6.70 o
  -1  -6  17        1.41        1.39      3.52 o
   0  -6  17        0.16       -0.55     12.34 o
  -2  -5  17        0.35        4.33      2.79 o
  -1  -5  17        0.00        4.98      3.55 o
   0  -5  17        9.82        2.96      7.32 o
   1  -5  17        5.65       10.53      5.65 o
   2  -5  17        1.80        6.81      8.90 o
  -2  -4  17        0.00        7.98      4.60 o
  -1  -4  17        3.00        4.58      1.12 o
   0  -4  17        9.79       29.28     64.37 o
   1  -4  17       34.34       72.11     18.19 o
   2  -4  17       25.90       28.63     10.39 o
  -3  -3  17       26.36       21.29      6.69 o
  -2  -3  17        3.93       14.27      4.90 o
  -1  -3  17        4.74        5.90      5.09 o
   0  -3  17        1.70        6.20      4.79 o
   1  -3  17       70.18      106.92     17.74 o
   2  -3  17       15.87       12.76      8.18 o
   3  -3  17        9.12       16.28     12.23 o
  -3  -2  17        2.04        1.62      3.62 o
  -2  -2  17       38.77       51.51      8.68 o
  -1  -2  17       14.58       10.54      4.96 o
   0  -2  17       17.19       18.46      7.52 o
   1  -2  17       29.43       36.17     10.20 o
   2  -2  17        0.01       -2.79     11.72 o
   3  -2  17        2.26      -10.97     17.31 o
  -3  -1  17        3.56        7.29      3.69 o
  -2  -1  17       13.91       15.43      4.29 o
  -1  -1  17        2.29        3.31      2.11 o
   0  -1  17        0.11       -0.31      2.21 o
   1  -1  17       31.88       34.26      7.25 o
   2  -1  17        0.83        0.75      3.68 o
   3  -1  17        4.34       18.22     12.30 o
   4  -1  17       10.08       14.81      8.16 o
  -3   0  17        7.48        7.89      3.99 o
  -2   0  17        0.43        4.19      4.20 o
  -1   0  17        2.33        0.05      1.99 o
   0   0  17        9.32       12.85      5.31 o
   1   0  17       21.50       15.53      4.94 o
   2   0  17       39.90       47.29     10.72 o
   3   0  17        3.85        7.89      4.84 o
   4   0  17        0.35        3.92      3.47 o
  -2   1  17        6.61       13.58      5.06 o
  -1   1  17        6.98        7.49      3.90 o
   0   1  17        0.74       -4.35      3.19 o
   1   1  17       22.78       17.00      4.98 o
   2   1  17        6.45       19.29      3.95 o
   3   1  17        7.05        8.14      4.23 o
   4   1  17        0.06       -6.78     14.37 o
  -2   2  17        0.30       -0.38      3.01 o
  -1   2  17        0.06       -2.65      2.46 o
   0   2  17        6.73        8.32      3.53 o
   1   2  17        4.35        7.11      3.12 o
   2   2  17        0.26        2.76      2.64 o
   3   2  17       33.96       31.64      6.82 o
   4   2  17        1.22       -1.00      4.73 o
  -2   3  17       10.22        5.95      4.30 o
  -1   3  17        5.14        1.74      3.10 o
   0   3  17        1.13        1.31      2.43 o
   1   3  17        7.50        9.12      3.48 o
   2   3  17        1.75        0.65      1.63 o
   3   3  17        0.47       -1.35      2.94 o
   4   3  17        5.48       -0.91      2.49 o
  -1   4  17       62.15       80.95     12.16 o
   0   4  17      106.06      133.23     15.43 o
   1   4  17        0.96        1.61      2.63 o
   2   4  17        2.47        2.49      3.77 o
   3   4  17        0.54        1.97      1.49 o
   4   4  17        0.67       -0.25      2.16 o
   0   5  17       64.85       89.68     13.07 o
   1   5  17       82.23      102.43     15.36 o
   2   5  17        0.14        5.93      3.63 o
   3   5  17        5.36        5.21      1.99 o
   1   6  17        0.04        6.14      5.17 o
   2   6  17        0.40       13.98     52.50 o
   3   6  17        0.10        2.81      4.40 o
  -1  -4  18        0.58        6.02      4.21 o
   0  -4  18       33.28       48.62     13.52 o
   1  -4  18       36.24       82.11     16.77 o
  -1  -3  18        0.06        4.21      5.57 o
   0  -3  18       20.56       29.02      9.48 o
   1  -3  18        5.27       20.65      8.89 o
   2  -3  18        0.84       -2.78     11.58 o
  -2  -2  18        0.54        1.68      4.02 o
  -1  -2  18        0.02        1.01      2.94 o
   0  -2  18       31.97       53.64     10.66 o
   1  -2  18       30.50       39.41      8.59 o
   2  -2  18        2.39       -7.81     20.00 o
  -2  -1  18        0.27       -3.31      3.09 o
  -1  -1  18        1.22        1.76      3.09 o
   0  -1  18        0.20        3.77      2.62 o
   1  -1  18       17.60       16.78     14.28 o
   2  -1  18        0.60       -7.01      8.31 o
   3  -1  18        0.66       16.26      8.07 o
  -2   0  18        1.89        3.17      7.52 o
  -1   0  18        3.02        2.08      1.34 o
   0   0  18        0.43       -0.06      2.17 o
   1   0  18       32.62       38.06      9.44 o
   2   0  18        0.03        5.30      2.78 o
   3   0  18        1.23        7.39      5.61 o
  -1   1  18       10.09        7.47      3.81 o
   0   1  18        0.44       -4.65      3.51 o
   1   1  18        0.12       -2.23      2.68 o
   2   1  18        0.37        4.35      6.83 o
   3   1  18        0.07        1.64      2.35 o
  -1   2  18        2.38        2.64      2.47 o
   0   2  18        0.92        0.32      1.62 o
   1   2  18        0.01       -2.25      3.30 o
   2   2  18        0.07       -0.88      3.44 o
   3   2  18        0.39        0.66      1.96 o
   0   3  18        5.06        6.27      3.11 o
   1   3  18        1.64        2.64      1.51 o
   2   3  18        1.42        2.17      3.68 o
   3   3  18        0.66        0.95      2.97 o
   0   4  18        6.27       13.72      6.67 o
   1   4  18        0.83        3.37      3.62 o
   2   4  18        3.55        4.65      3.27 o
   1  -1  19        4.31        5.89      8.39 o
   0   0  19        0.11        0.10      2.99 o
   1   0  19       15.93       19.93      7.01 o
   1   1  19        0.99        1.31      4.18 o
 
